# Supplementary material for: Crystal structure of 1,1′-bis­(2-meth­oxy­carbonyl-2-methyl­prop­yl)ferrocene
Source: Acta Crystallogr E Crystallogr Commun. 2015 Nov 7;71(Pt 12):m213–4. doi: 10.1107/S2056989015020642 (PMC4719839; doi:10.1107/S2056989015020642)
Supplement: Supplementary file 1 [file e-71-0m213-sup1.cif]

##############################################################################
#                                                                            #
# This CIF contains the data in a paper accepted for publication in          #
# Acta Crystallographica Section E. It conforms to the requirements of       #
# Notes for Authors for Acta Crystallographica Section E, and has been       #
# peer reviewed under the auspices of the IUCr Commission on Journals.       #
#                                                                            #
# Full details of the Crystallographic Information File format               #
# are given in the paper "The Crystallographic Information File (CIF):       #
# a New Standard Archive File for Crystallography" by S. R. Hall, F. H.      #
# Allen and I. D. Brown [Acta Cryst. (1991), A47, 655-685].                  #
#                                                                            #
# The current version of the core CIF dictionary is obtainable from          #
# ftp://ftp.iucr.org/pub/cif_core.dic.                                       #
#                                                                            #
# Software is freely available for graphical display of the structure(s)     #
# in this CIF. For information consult the CIF software page                 #
# http://www.iucr.org/resources/cif/software.                                #
#                                                                            #
# This file may be used for bona fide research purposes within the           #
# scientific community so long as proper attribution is given to the journal # 
# article from which it was obtained.                                        #
#                                                                            #
##############################################################################
data_I
_database_code_depnum_ccdc_archive 'CCDC 1434467'
_audit_creation_method     SHELXL-97
_chemical_name_systematic
;
1,1'-Bis(2-methoxycarbonyl-2-methylpropyl)ferrocene
;
_chemical_name_common     ?
_chemical_formula_moiety     'C22 H30 Fe O4'
_chemical_formula_sum     'C22 H30 Fe O4'
_chemical_formula_iupac     '[Fe (C11 H15 O2)2]'
_chemical_formula_weight     414.31
_chemical_melting_point     ?
_symmetry_cell_setting     triclinic
_symmetry_space_group_name_H-M     'P -1'
_symmetry_space_group_name_Hall     '-P 1'
loop_
    _symmetry_equiv_pos_as_xyz
    'x, y, z'
    '-x, -y, -z'
_cell_length_a     6.273(3)
_cell_length_b     8.313(4)
_cell_length_c     10.490(5)
_cell_angle_alpha     83.833(6)
_cell_angle_beta     74.405(7)
_cell_angle_gamma     81.652(8)
_cell_volume     520.0(4)
_cell_formula_units_Z     1
_cell_measurement_reflns_used     1589
_cell_measurement_theta_min     3.31
_cell_measurement_theta_max     28.19
_cell_measurement_temperature     296(2)
_exptl_crystal_description     block
_exptl_crystal_colour     yellow
_exptl_crystal_size_max     0.15
_exptl_crystal_size_mid     0.12
_exptl_crystal_size_min     0.12
_exptl_crystal_density_diffrn     1.323
_exptl_crystal_density_meas     ?
_exptl_crystal_density_method     'not measured'
_exptl_crystal_F_000     220
_exptl_absorpt_coefficient_mu     0.748
_exptl_absorpt_correction_type     multi-scan
_exptl_absorpt_process_details
;
(<i>SADABS</i>; Krause <i>et al.</i>, 2015)
;
_exptl_absorpt_correction_T_min     0.8960
_exptl_absorpt_correction_T_max     0.9155
_exptl_special_details     ?
_diffrn_ambient_temperature     296(2)
_diffrn_radiation_type     MoK\a
_diffrn_radiation_wavelength     0.71073
_diffrn_radiation_source     'fine-focus sealed tube'
_diffrn_radiation_monochromator     graphite
_diffrn_measurement_device_type     'Bruker APEXII CCD'
_diffrn_measurement_method     '\f and \w scans'
_diffrn_detector_area_resol_mean     ?
_diffrn_reflns_number     2753
_diffrn_reflns_av_R_equivalents     0.0129
_diffrn_reflns_av_sigmaI/netI     0.0230
_diffrn_reflns_theta_min     2.02
_diffrn_reflns_theta_max     25.00
_diffrn_reflns_theta_full     25.00
_diffrn_measured_fraction_theta_max     0.976
_diffrn_measured_fraction_theta_full     0.976
_diffrn_reflns_limit_h_min     -7
_diffrn_reflns_limit_h_max     5
_diffrn_reflns_limit_k_min     -9
_diffrn_reflns_limit_k_max     9
_diffrn_reflns_limit_l_min     -12
_diffrn_reflns_limit_l_max     12
_diffrn_standards_number     ?
_diffrn_standards_interval_count     ?
_diffrn_standards_interval_time     ?
_diffrn_standards_decay_%     ?
_refine_special_details
;
Refinement of <i>F</i>^2^ against ALL reflections. The weighted <i>R</i>-factor
<i>wR</i> and goodness of fit <i>S</i> are based on <i>F</i>^2^, conventional
<i>R</i>-factors <i>R</i> are based on <i>F</i>, with <i>F</i> set to zero for
negative <i>F</i>^2^. The threshold expression of <i>F</i>^2^ >
\s(<i>F</i>^2^) is used only for calculating <i>R</i>-factors(gt) <i>etc</i>.
and is not relevant to the choice of reflections for refinement.
<i>R</i>-factors based on <i>F</i>^2^ are statistically about twice as large
as those based on <i>F</i>, and <i>R</i>- factors based on ALL data will be
even larger.
;
_reflns_number_total     1793
_reflns_number_gt     1688
_reflns_threshold_expression     I>2sigma(I)
_refine_ls_structure_factor_coef     Fsqd
_refine_ls_matrix_type     full
_refine_ls_R_factor_all     0.0313
_refine_ls_R_factor_gt     0.0288
_refine_ls_wR_factor_gt     0.0727
_refine_ls_wR_factor_ref     0.0743
_refine_ls_goodness_of_fit_ref     1.045
_refine_ls_restrained_S_all     1.045
_refine_ls_number_reflns     1793
_refine_ls_number_parameters     124
_refine_ls_number_restraints     0
_refine_ls_hydrogen_treatment     constr
_refine_ls_weighting_scheme     calc
_refine_ls_weighting_details
         'calc w=1/[\s^2^(Fo^2^)+(0.0380P)^2^+0.1517P] where P=(Fo^2^+2Fc^2^)/3'
_atom_sites_solution_hydrogens     geom
_atom_sites_solution_primary     direct
_atom_sites_solution_secondary     difmap
_refine_ls_shift/su_max     0.001
_refine_ls_shift/su_mean     0.000
_refine_diff_density_max     0.209
_refine_diff_density_min     -0.171
_refine_ls_extinction_method     none
_refine_ls_extinction_coef     ?
loop_
    _atom_type_symbol
    _atom_type_description
    _atom_type_scat_dispersion_real
    _atom_type_scat_dispersion_imag
    _atom_type_scat_source
    'C' 'C' 0.0033 0.0016
                         'International Tables Vol C Tables 4.2.6.8 and 6.1.1.4'
    'Fe' 'Fe' 0.3463 0.8444
                         'International Tables Vol C Tables 4.2.6.8 and 6.1.1.4'
    'O' 'O' 0.0106 0.0060
                         'International Tables Vol C Tables 4.2.6.8 and 6.1.1.4'
    'H' 'H' 0.0000 0.0000
                         'International Tables Vol C Tables 4.2.6.8 and 6.1.1.4'
_computing_data_collection
;
APEX2 (Bruker, 2012)
;
_computing_cell_refinement
;
SAINT (Bruker, 2012)
;
_computing_data_reduction
;
SAINT (Bruker, 2012)
;
_computing_structure_solution
;
SHELXS97 (Sheldrick, 2008)
;
_computing_structure_refinement
;
SHELXL97 (Sheldrick, 2008)
;
_computing_molecular_graphics
;
DIAMOND (Brandenburg & Berndt, 1999)
;
_computing_publication_material
;
SHELXTL (Sheldrick, 2008)
;
loop_
    _atom_site_type_symbol
    _atom_site_label
    _atom_site_fract_x
    _atom_site_fract_y
    _atom_site_fract_z
    _atom_site_U_iso_or_equiv
    _atom_site_adp_type
    _atom_site_calc_flag
    _atom_site_refinement_flags
    _atom_site_occupancy
    _atom_site_symmetry_multiplicity
    _atom_site_disorder_assembly
    _atom_site_disorder_group
    Fe Fe1 0.0000 0.5000 0.5000 0.03254(14) Uani d S 1 2 . .
    O O1 0.6653(2) 0.24987(19) 0.15534(14) 0.0536(4) Uani d . 1 1 . .
    O O2 0.4288(3) 0.2353(2) 0.03404(15) 0.0646(4) Uani d . 1 1 . .
    C C8 0.4892(3) 0.1969(2) 0.13268(18) 0.0397(4) Uani d . 1 1 . .
    C C5 0.1330(3) 0.3282(2) 0.36443(16) 0.0335(4) Uani d . 1 1 . .
    C C1 0.1796(3) 0.4864(2) 0.30665(17) 0.0387(4) Uani d . 1 1 . .
    H H1A 0.3282 0.5203 0.2685 0.046 Uiso calc R 1 1 . .
    C C6 0.2998(3) 0.1817(2) 0.37491(17) 0.0377(4) Uani d . 1 1 . .
    H H6A 0.2343 0.1094 0.4496 0.045 Uiso calc R 1 1 . .
    H H6B 0.4288 0.2169 0.3931 0.045 Uiso calc R 1 1 . .
    C C4 -0.1038(3) 0.3335(2) 0.40734(18) 0.0410(4) Uani d . 1 1 . .
    H H4A -0.1861 0.2426 0.4513 0.049 Uiso calc R 1 1 . .
    C C7 0.3785(3) 0.0848(2) 0.24845(18) 0.0372(4) Uani d . 1 1 . .
    C C11 0.1817(4) 0.0227(3) 0.2186(2) 0.0547(6) Uani d . 1 1 . .
    H H11A 0.2329 -0.0363 0.1400 0.082 Uiso calc R 1 1 . .
    H H11B 0.0746 0.1134 0.2049 0.082 Uiso calc R 1 1 . .
    H H11C 0.1134 -0.0482 0.2920 0.082 Uiso calc R 1 1 . .
    C C10 0.5508(4) -0.0594(3) 0.2709(2) 0.0519(5) Uani d . 1 1 . .
    H H10A 0.6012 -0.1197 0.1930 0.078 Uiso calc R 1 1 . .
    H H10B 0.4836 -0.1293 0.3452 0.078 Uiso calc R 1 1 . .
    H H10C 0.6753 -0.0192 0.2884 0.078 Uiso calc R 1 1 . .
    C C2 -0.0263(4) 0.5867(3) 0.31440(18) 0.0467(5) Uani d . 1 1 . .
    H H2A -0.0442 0.7018 0.2825 0.056 Uiso calc R 1 1 . .
    C C9 0.7892(5) 0.3576(3) 0.0540(3) 0.0721(7) Uani d . 1 1 . .
    H H9A 0.9106 0.3869 0.0826 0.108 Uiso calc R 1 1 . .
    H H9B 0.6925 0.4542 0.0387 0.108 Uiso calc R 1 1 . .
    H H9C 0.8468 0.3033 -0.0267 0.108 Uiso calc R 1 1 . .
    C C3 -0.1995(4) 0.4931(3) 0.3759(2) 0.0488(5) Uani d . 1 1 . .
    H H3A -0.3593 0.5316 0.3944 0.059 Uiso calc R 1 1 . .
loop_
    _atom_site_aniso_label
    _atom_site_aniso_U_11
    _atom_site_aniso_U_22
    _atom_site_aniso_U_33
    _atom_site_aniso_U_12
    _atom_site_aniso_U_13
    _atom_site_aniso_U_23
    Fe1 0.0326(2) 0.0351(2) 0.0286(2) -0.00167(15) -0.00463(15) -0.00833(14)
    O1 0.0475(8) 0.0685(10) 0.0448(8) -0.0180(7) -0.0123(7) 0.0122(7)
    O2 0.0833(12) 0.0734(11) 0.0426(8) -0.0069(9) -0.0298(8) 0.0029(8)
    C8 0.0437(11) 0.0398(10) 0.0332(10) 0.0076(8) -0.0094(8) -0.0109(8)
    C5 0.0359(9) 0.0366(9) 0.0269(8) -0.0039(7) -0.0040(7) -0.0089(7)
    C1 0.0447(11) 0.0408(10) 0.0270(9) -0.0049(8) -0.0019(8) -0.0060(7)
    C6 0.0409(10) 0.0396(10) 0.0306(9) -0.0009(8) -0.0075(8) -0.0034(7)
    C4 0.0371(10) 0.0479(11) 0.0395(10) -0.0079(8) -0.0069(8) -0.0138(8)
    C7 0.0375(10) 0.0338(9) 0.0394(10) 0.0018(8) -0.0098(8) -0.0073(8)
    C11 0.0513(12) 0.0519(13) 0.0651(14) -0.0067(10) -0.0150(11) -0.0224(11)
    C10 0.0533(13) 0.0396(11) 0.0557(12) 0.0082(9) -0.0100(10) -0.0017(9)
    C2 0.0610(13) 0.0430(11) 0.0338(10) 0.0073(10) -0.0139(9) -0.0068(8)
    C9 0.0694(16) 0.0802(18) 0.0595(15) -0.0259(14) -0.0050(13) 0.0195(13)
    C3 0.0414(11) 0.0622(13) 0.0449(11) 0.0074(10) -0.0155(9) -0.0199(10)
_geom_special_details
;
All e.s.d.'s (except the e.s.d. in the dihedral angle between two l.s. planes)
are estimated using the full covariance matrix. The cell e.s.d.'s are taken
into account individually in the estimation of e.s.d.'s in distances, angles
and torsion angles; correlations between e.s.d.'s in cell parameters are only
used when they are defined by crystal symmetry. An approximate (isotropic)
treatment of cell e.s.d.'s is used for estimating e.s.d.'s involving l.s.
planes.
;
loop_
    _geom_bond_atom_site_label_1
    _geom_bond_atom_site_label_2
    _geom_bond_site_symmetry_2
    _geom_bond_distance
    _geom_bond_publ_flag
    Fe1 C2 2_566 2.043(2) ?
    Fe1 C2 . 2.043(2) ?
    Fe1 C4 2_566 2.044(2) ?
    Fe1 C4 . 2.044(2) ?
    Fe1 C3 2_566 2.044(2) ?
    Fe1 C3 . 2.044(2) ?
    Fe1 C1 2_566 2.0445(19) ?
    Fe1 C1 . 2.0445(19) ?
    Fe1 C5 2_566 2.0521(17) ?
    Fe1 C5 . 2.0521(17) ?
    O1 C8 . 1.333(3) ?
    O1 C9 . 1.446(3) ?
    O2 C8 . 1.192(2) ?
    C8 C7 . 1.522(3) ?
    C5 C1 . 1.424(3) ?
    C5 C4 . 1.428(3) ?
    C5 C6 . 1.501(3) ?
    C1 C2 . 1.420(3) ?
    C1 H1A . 0.9800 ?
    C6 C7 . 1.554(3) ?
    C6 H6A . 0.9700 ?
    C6 H6B . 0.9700 ?
    C4 C3 . 1.418(3) ?
    C4 H4A . 0.9800 ?
    C7 C11 . 1.522(3) ?
    C7 C10 . 1.536(3) ?
    C11 H11A . 0.9600 ?
    C11 H11B . 0.9600 ?
    C11 H11C . 0.9600 ?
    C10 H10A . 0.9600 ?
    C10 H10B . 0.9600 ?
    C10 H10C . 0.9600 ?
    C2 C3 . 1.400(3) ?
    C2 H2A . 0.9800 ?
    C9 H9A . 0.9600 ?
    C9 H9B . 0.9600 ?
    C9 H9C . 0.9600 ?
    C3 H3A . 0.9800 ?
loop_
    _geom_angle_atom_site_label_1
    _geom_angle_atom_site_label_2
    _geom_angle_atom_site_label_3
    _geom_angle_site_symmetry_1
    _geom_angle_site_symmetry_3
    _geom_angle
    _geom_angle_publ_flag
    C2 Fe1 C2 2_566 . 180.0 ?
    C2 Fe1 C4 2_566 2_566 67.98(9) ?
    C2 Fe1 C4 . 2_566 112.02(9) ?
    C2 Fe1 C4 2_566 . 112.02(9) ?
    C2 Fe1 C4 . . 67.98(9) ?
    C4 Fe1 C4 2_566 . 180.0 ?
    C2 Fe1 C3 2_566 2_566 40.08(9) ?
    C2 Fe1 C3 . 2_566 139.92(9) ?
    C4 Fe1 C3 2_566 2_566 40.61(8) ?
    C4 Fe1 C3 . 2_566 139.39(8) ?
    C2 Fe1 C3 2_566 . 139.92(9) ?
    C2 Fe1 C3 . . 40.08(9) ?
    C4 Fe1 C3 2_566 . 139.39(8) ?
    C4 Fe1 C3 . . 40.61(8) ?
    C3 Fe1 C3 2_566 . 180.0 ?
    C2 Fe1 C1 2_566 2_566 40.65(8) ?
    C2 Fe1 C1 . 2_566 139.35(8) ?
    C4 Fe1 C1 2_566 2_566 68.18(8) ?
    C4 Fe1 C1 . 2_566 111.82(8) ?
    C3 Fe1 C1 2_566 2_566 68.00(9) ?
    C3 Fe1 C1 . 2_566 112.00(9) ?
    C2 Fe1 C1 2_566 . 139.35(8) ?
    C2 Fe1 C1 . . 40.65(8) ?
    C4 Fe1 C1 2_566 . 111.82(8) ?
    C4 Fe1 C1 . . 68.18(8) ?
    C3 Fe1 C1 2_566 . 112.00(9) ?
    C3 Fe1 C1 . . 68.00(9) ?
    C1 Fe1 C1 2_566 . 180.0 ?
    C2 Fe1 C5 2_566 2_566 68.48(8) ?
    C2 Fe1 C5 . 2_566 111.52(8) ?
    C4 Fe1 C5 2_566 2_566 40.80(8) ?
    C4 Fe1 C5 . 2_566 139.20(8) ?
    C3 Fe1 C5 2_566 2_566 68.51(8) ?
    C3 Fe1 C5 . 2_566 111.49(8) ?
    C1 Fe1 C5 2_566 2_566 40.67(7) ?
    C1 Fe1 C5 . 2_566 139.33(7) ?
    C2 Fe1 C5 2_566 . 111.52(8) ?
    C2 Fe1 C5 . . 68.48(8) ?
    C4 Fe1 C5 2_566 . 139.20(8) ?
    C4 Fe1 C5 . . 40.80(8) ?
    C3 Fe1 C5 2_566 . 111.49(8) ?
    C3 Fe1 C5 . . 68.51(8) ?
    C1 Fe1 C5 2_566 . 139.33(7) ?
    C1 Fe1 C5 . . 40.67(7) ?
    C5 Fe1 C5 2_566 . 180.00(7) ?
    C8 O1 C9 . . 117.84(18) ?
    O2 C8 O1 . . 123.17(19) ?
    O2 C8 C7 . . 125.6(2) ?
    O1 C8 C7 . . 111.19(16) ?
    C1 C5 C4 . . 106.96(17) ?
    C1 C5 C6 . . 126.84(17) ?
    C4 C5 C6 . . 126.17(17) ?
    C1 C5 Fe1 . . 69.38(10) ?
    C4 C5 Fe1 . . 69.28(10) ?
    C6 C5 Fe1 . . 127.75(13) ?
    C2 C1 C5 . . 108.24(18) ?
    C2 C1 Fe1 . . 69.61(10) ?
    C5 C1 Fe1 . . 69.95(10) ?
    C2 C1 H1A . . 125.9 ?
    C5 C1 H1A . . 125.9 ?
    Fe1 C1 H1A . . 125.9 ?
    C5 C6 C7 . . 113.97(15) ?
    C5 C6 H6A . . 108.8 ?
    C7 C6 H6A . . 108.8 ?
    C5 C6 H6B . . 108.8 ?
    C7 C6 H6B . . 108.8 ?
    H6A C6 H6B . . 107.7 ?
    C3 C4 C5 . . 108.21(18) ?
    C3 C4 Fe1 . . 69.70(12) ?
    C5 C4 Fe1 . . 69.92(10) ?
    C3 C4 H4A . . 125.9 ?
    C5 C4 H4A . . 125.9 ?
    Fe1 C4 H4A . . 125.9 ?
    C11 C7 C8 . . 110.12(17) ?
    C11 C7 C10 . . 109.95(17) ?
    C8 C7 C10 . . 108.85(16) ?
    C11 C7 C6 . . 110.52(16) ?
    C8 C7 C6 . . 108.53(15) ?
    C10 C7 C6 . . 108.84(16) ?
    C7 C11 H11A . . 109.5 ?
    C7 C11 H11B . . 109.5 ?
    H11A C11 H11B . . 109.5 ?
    C7 C11 H11C . . 109.5 ?
    H11A C11 H11C . . 109.5 ?
    H11B C11 H11C . . 109.5 ?
    C7 C10 H10A . . 109.5 ?
    C7 C10 H10B . . 109.5 ?
    H10A C10 H10B . . 109.5 ?
    C7 C10 H10C . . 109.5 ?
    H10A C10 H10C . . 109.5 ?
    H10B C10 H10C . . 109.5 ?
    C3 C2 C1 . . 108.31(18) ?
    C3 C2 Fe1 . . 69.99(12) ?
    C1 C2 Fe1 . . 69.73(11) ?
    C3 C2 H2A . . 125.8 ?
    C1 C2 H2A . . 125.8 ?
    Fe1 C2 H2A . . 125.8 ?
    O1 C9 H9A . . 109.5 ?
    O1 C9 H9B . . 109.5 ?
    H9A C9 H9B . . 109.5 ?
    O1 C9 H9C . . 109.5 ?
    H9A C9 H9C . . 109.5 ?
    H9B C9 H9C . . 109.5 ?
    C2 C3 C4 . . 108.28(18) ?
    C2 C3 Fe1 . . 69.92(12) ?
    C4 C3 Fe1 . . 69.69(11) ?
    C2 C3 H3A . . 125.9 ?
    C4 C3 H3A . . 125.9 ?
    Fe1 C3 H3A . . 125.9 ?
data_New_Global_Publ_Block
_journal_date_recd_electronic     2015-10-26
_journal_date_accepted     2015-10-31
_journal_name_full     'Acta Crystallographica, Section E'
_journal_year     2015
_journal_volume     71
_journal_issue     12
_journal_page_first     m213
_journal_page_last     m214
_journal_paper_category     HM
_journal_paper_doi     10.1107/S2056989015020642
_journal_coeditor_code     WM5231
_publ_contact_author_name     'Qiang Gao'
_publ_contact_author_address
;
Key Laboratory of Eco-textiles, Ministry of Education,
College of Textile & Clothing, Jiangnan University,
Wuxi 214122,
People's Republic of China
;
_publ_contact_author_email     'gaoqiang@jiangnan.edu.cn'
_publ_contact_author_fax     ?
_publ_contact_author_phone     ?
_publ_section_title
;
Crystal structure of 1,1'-bis(2-methoxycarbonyl-2-methylpropyl)ferrocene
;
loop_
    _publ_author_name
    _publ_author_footnote
    _publ_author_address
    'Guo, Yan-Feng' .
;
College of Chemistry, Chemical Engineering and Materials Science,
Soochow University, Suzhou, Jiangsu 215123,
People's Republic of China
;
    'Wang, Jian-Jun' .
;
College of Chemistry, Chemical Engineering and Materials Science,
Soochow University, Suzhou, Jiangsu 215123,
People's Republic of China
;
    'Xu, Wei-Juan' .
;
College of Chemistry, Chemical Engineering and Materials Science,
Soochow University, Suzhou, Jiangsu 215123,
People's Republic of China
;
    'Sun, Dong-Hao' .
;
College of Chemistry, Chemical Engineering and Materials Science,
Soochow University, Suzhou, Jiangsu 215123,
People's Republic of China
;
    'Gao, Qiang' .
;
Key Laboratory of Eco-textiles, Ministry of Education,
College of Textile & Clothing, Jiangnan University,
Wuxi 214122,
People's Republic of China
;
