# Supplementary material for: Crystal structure of 1,1′-bis­(2-meth­oxy­carbonyl-2-methyl­prop­yl)ferrocene
Source: Acta Crystallogr E Crystallogr Commun. 2015 Nov 7;71(Pt 12):m213–4. doi: 10.1107/S2056989015020642 (PMC4719839; doi:10.1107/S2056989015020642)
Supplement: Supplementary file 2 [file e-71-0m213-Isup2.hkl]

# 
# h,k,l, Fc-squared, Fo-squared, sigma(Fo-squared) and status flag 
# 
data_I
_shelx_title ' fe in  P-1' 
_shelx_refln_list_code          4 
_shelx_F_calc_maximum       80.15 
_exptl_crystal_F_000       220.00 
_reflns_d_resolution_high  0.8410 
 
loop_ 
 _symmetry_equiv_pos_as_xyz 
 'x, y, z' 
 '-x, -y, -z' 
 
_cell_length_a     6.2730 
_cell_length_b     8.3130 
_cell_length_c    10.4900 
_cell_angle_alpha  83.833 
_cell_angle_beta   74.405 
_cell_angle_gamma  81.652 
 
_shelx_F_squared_multiplier     1.000 
 
loop_ 
 _refln_index_h 
 _refln_index_k 
 _refln_index_l 
 _refln_F_squared_calc 
 _refln_F_squared_meas 
 _refln_F_squared_sigma 
 _refln_observed_status 
   1   0   0      168.94      172.37      2.21 o 
   2   0   0      185.77      181.32      2.76 o 
   3   0   0       22.07       19.51      1.10 o 
   4   0   0       50.94       50.36      1.96 o 
   5   0   0      113.06      114.45      2.50 o 
   6   0   0      120.09      121.82      4.66 o 
   7   0   0       12.59       15.52      2.39 o 
  -7   1   0        9.33        6.32      1.96 o 
  -6   1   0       85.93       82.87      3.93 o 
  -5   1   0       52.33       57.96      4.48 o 
  -4   1   0      330.51      322.72      5.15 o 
  -3   1   0        4.02        1.54      0.47 o 
  -2   1   0      430.79      432.88      5.40 o 
  -1   1   0     3484.10     3555.82     97.99 o 
   1   1   0     4505.71     4485.21     48.09 o 
   2   1   0        1.10        0.18      0.49 o 
   3   1   0      509.90      513.82      8.13 o 
   4   1   0       35.05       28.21      1.24 o 
   5   1   0      213.04      206.72      5.89 o 
   6   1   0       22.67       26.99      2.76 o 
   7   1   0       20.65       19.75      2.64 o 
  -6   2   0       32.89       34.66      2.88 o 
  -5   2   0      360.72      366.82      7.85 o 
  -4   2   0      106.96      103.59      2.18 o 
  -3   2   0       68.16       59.99      1.49 o 
  -1   2   0     3897.93     4079.15     79.59 o 
   0   2   0      309.09      302.31      2.86 o 
   1   2   0      276.40      282.97      3.99 o 
   3   2   0       15.05       12.76      1.17 o 
   4   2   0      291.26      278.85      8.71 o 
   5   2   0      297.11      287.49      4.91 o 
   6   2   0       42.92       50.12      3.31 o 
   7   2   0       15.89       18.34      2.64 o 
  -6   3   0       27.81       25.95      2.82 o 
  -5   3   0      101.57       99.50      4.17 o 
  -4   3   0      184.30      170.87      2.96 o 
  -3   3   0      148.49      131.20      2.34 o 
  -2   3   0      330.87      336.52      4.51 o 
   0   3   0      404.44      416.74      8.40 o 
   1   3   0       84.13       78.40      1.56 o 
   2   3   0       82.49       65.76      2.15 o 
   3   3   0      438.79      440.31      6.69 o 
   4   3   0      470.07      459.20      7.24 o 
   5   3   0       22.09       22.76      1.48 o 
   6   3   0      115.72      112.67      2.87 o 
   7   3   0       19.43       21.84      2.76 o 
  -6   4   0       61.89       62.45      3.68 o 
  -5   4   0       41.43       43.67      2.94 o 
  -4   4   0       12.80       12.56      1.11 o 
  -3   4   0       73.13       71.75      1.87 o 
  -2   4   0       25.42       23.35      1.14 o 
  -1   4   0       19.15       21.83      1.01 o 
   0   4   0      959.26      963.00     11.65 o 
   1   4   0       40.60       36.87      1.17 o 
   2   4   0       91.49       89.78      2.70 o 
   3   4   0       46.36       38.52      1.96 o 
   4   4   0      169.53      180.47      4.42 o 
   5   4   0      147.53      154.03      4.17 o 
   6   4   0       65.25       61.87      2.26 o 
  -5   5   0       31.85       30.36      2.88 o 
  -4   5   0       33.08       38.27      1.66 o 
  -3   5   0        0.49        1.29      0.66 o 
  -2   5   0       21.48       19.91      1.23 o 
  -1   5   0      199.85      201.13      3.06 o 
   0   5   0      199.44      210.59      3.03 o 
   1   5   0      368.71      389.83      3.79 o 
   2   5   0       88.22       81.07      1.57 o 
   3   5   0      149.65      148.07      3.07 o 
   4   5   0       45.79       40.73      2.33 o 
   5   5   0      154.94      158.01      4.54 o 
   6   5   0       29.13       26.97      1.82 o 
  -5   6   0       13.38       12.08      2.15 o 
  -4   6   0       17.04       21.47      2.39 o 
  -3   6   0        0.23        0.00      0.63 o 
  -2   6   0        6.99        6.01      0.95 o 
  -1   6   0      397.46      399.44      4.97 o 
   0   6   0      173.10      182.14      3.96 o 
   1   6   0      346.23      337.99      6.01 o 
   3   6   0       22.61       19.02      1.90 o 
   4   6   0       54.85       63.67      2.94 o 
   5   6   0        4.16        4.97      1.47 o 
   6   6   0       34.78       33.85      1.86 o 
  -4   7   0       18.40       15.64      2.27 o 
  -3   7   0       11.27       13.28      2.39 o 
  -2   7   0       37.67       35.55      1.67 o 
  -1   7   0        3.40        3.02      1.41 o 
   0   7   0      332.71      328.48      4.61 o 
   1   7   0       68.41       69.62      2.10 o 
   2   7   0       50.43       52.14      2.64 o 
   3   7   0        0.86        1.41      1.17 o 
   4   7   0       17.43       16.44      2.02 o 
   5   7   0        6.30        5.23      1.26 o 
  -3   8   0        8.88        8.63      1.72 o 
  -2   8   0       13.11       13.45      1.32 o 
  -1   8   0       61.14       60.11      2.27 o 
   0   8   0       17.40       17.16      1.37 o 
   1   8   0       57.34       55.22      2.01 o 
   2   8   0        1.05        2.39      1.17 o 
   3   8   0       43.57       45.27      2.88 o 
   4   8   0        9.50       12.27      1.96 o 
  -2   9   0        0.94        0.74      1.23 o 
  -1   9   0       25.47       22.39      2.45 o 
   0   9   0       24.33       30.92      2.76 o 
   1   9   0        0.91        0.43      1.17 o 
   2   9   0       38.79       36.07      2.64 o 
   3   9   0       17.23       18.77      2.39 o 
  -3  -9   1       16.92       19.20      2.45 o 
  -2  -9   1        6.58        6.56      1.66 o 
  -1  -9   1       32.07       31.84      2.82 o 
   0  -9   1       34.52       32.94      2.64 o 
   1  -9   1       34.19       36.07      2.76 o 
   2  -9   1       10.04       11.10      1.96 o 
  -4  -8   1       28.12       34.72      3.07 o 
  -3  -8   1        0.60        1.84      1.29 o 
  -2  -8   1       50.59       50.91      3.01 o 
  -1  -8   1       70.18       69.56      3.31 o 
   0  -8   1       72.49       65.02      3.19 o 
   1  -8   1       19.09       19.02      2.15 o 
   2  -8   1       69.27       62.51      3.19 o 
   3  -8   1       22.64       25.58      2.45 o 
  -5  -7   1       15.65       20.43      2.33 o 
  -4  -7   1        3.51        3.93      1.41 o 
  -3  -7   1        0.18        0.00      0.92 o 
  -2  -7   1       26.05       30.36      2.21 o 
  -1  -7   1      229.89      230.77      5.58 o 
   0  -7   1      122.45      123.43      3.07 o 
   1  -7   1      200.94      196.39      3.44 o 
   2  -7   1       13.44       14.32      1.26 o 
   3  -7   1        9.63       10.17      1.21 o 
   4  -7   1       39.03       46.18      4.42 o 
  -5  -6   1       19.43       23.18      5.03 o 
  -4  -6   1        0.18        0.00      1.04 o 
  -3  -6   1      126.16      125.60      2.42 o 
  -2  -6   1       35.97       42.77      1.87 o 
  -1  -6   1       20.44       23.45      1.10 o 
   0  -6   1      292.95      275.42      3.79 o 
   1  -6   1      227.58      224.41      3.46 o 
   2  -6   1       76.00       77.08      2.39 o 
   3  -6   1       19.27       24.75      1.49 o 
   4  -6   1        9.08        7.90      1.12 o 
   5  -6   1       26.86       27.97      2.82 o 
  -6  -5   1       21.87       25.27      2.70 o 
  -5  -5   1       88.07       97.32      2.66 o 
  -4  -5   1       82.63       83.14      2.14 o 
  -3  -5   1       20.07       17.40      1.12 o 
  -2  -5   1       33.59       29.51      1.16 o 
  -1  -5   1       24.74       19.04      0.91 o 
   0  -5   1      390.68      376.02      4.32 o 
   1  -5   1      114.25      108.62      2.16 o 
   2  -5   1       51.46       46.47      1.58 o 
   3  -5   1       32.94       29.39      1.47 o 
   4  -5   1       11.49       14.48      1.23 o 
   5  -5   1       45.22       51.28      3.25 o 
  -6  -4   1       20.83       21.35      2.45 o 
  -5  -4   1       34.50       36.87      1.76 o 
  -4  -4   1      746.21      750.76     10.67 o 
  -3  -4   1       20.56       18.77      1.66 o 
  -1  -4   1      127.34      114.56      1.83 o 
   0  -4   1       60.60       54.26      1.22 o 
   1  -4   1       50.65       48.58      2.02 o 
   2  -4   1      271.17      253.58      4.32 o 
   3  -4   1       20.86       19.62      1.21 o 
   4  -4   1       74.49       73.86      3.37 o 
   5  -4   1       56.73       65.21      3.44 o 
   6  -4   1       26.73       33.12      3.19 o 
  -6  -3   1       43.47       47.72      3.13 o 
  -5  -3   1      289.44      288.69      4.29 o 
  -4  -3   1       12.64       12.15      1.29 o 
  -3  -3   1      124.10      110.11      2.88 o 
  -2  -3   1        0.88        1.47      0.61 o 
  -1  -3   1      680.06      654.51      7.36 o 
   0  -3   1       33.25       30.56      0.84 o 
   1  -3   1      696.57      680.56      7.30 o 
   2  -3   1      184.86      221.49      3.65 o 
   3  -3   1       83.00       90.18      3.99 o 
   4  -3   1      247.96      247.39      3.77 o 
   5  -3   1      197.58      205.68      3.64 o 
   6  -3   1        8.11       10.80      2.02 o 
  -6  -2   1       21.88       24.29      2.70 o 
  -5  -2   1      242.27      246.65      3.80 o 
  -4  -2   1       14.96       15.48      1.06 o 
  -3  -2   1       23.65       16.66      1.17 o 
  -1  -2   1        0.60        0.34      0.40 o 
   0  -2   1     1499.57     1549.28     11.11 o 
   1  -2   1      187.51      183.39      2.14 o 
   2  -2   1      353.36      373.81      5.40 o 
   3  -2   1        4.03        7.08      0.71 o 
   4  -2   1      252.97      237.86      3.50 o 
   5  -2   1       14.30       18.89      1.81 o 
   6  -2   1       51.10       50.97      3.37 o 
  -7  -1   1       16.12       21.47      2.82 o 
  -6  -1   1      170.13      167.89      5.52 o 
  -5  -1   1        2.66        3.19      1.35 o 
  -4  -1   1      115.34      113.31      2.18 o 
  -3  -1   1        0.69        2.54      0.49 o 
  -2  -1   1      318.00      307.99      6.26 o 
  -1  -1   1     2506.32     2474.01     25.03 o 
   0  -1   1     6424.55     6109.16     43.55 o 
   1  -1   1      103.55       84.98      1.21 o 
   2  -1   1       44.05       49.26      1.59 o 
   3  -1   1      470.60      472.55      4.87 o 
   4  -1   1       11.58       14.28      1.06 o 
   5  -1   1       93.36       92.17      2.36 o 
   6  -1   1       24.10       27.30      2.70 o 
   7  -1   1        5.26        7.30      2.02 o 
  -6   0   1       32.74       33.92      3.07 o 
  -5   0   1      122.64      123.54      4.29 o 
  -4   0   1      201.59      188.88      2.98 o 
  -3   0   1      250.12      225.69      3.07 o 
  -2   0   1       39.44       39.63      2.02 o 
  -1   0   1     1830.48     1887.08     22.42 o 
   0   0   1      662.63      665.92      6.75 o 
   1   0   1     4772.40     4699.66     48.70 o 
   2   0   1      425.06      444.42      5.64 o 
   3   0   1      166.37      165.73      2.43 o 
   4   0   1        7.41        2.27      0.86 o 
   5   0   1        4.93        6.61      0.93 o 
   6   0   1       28.90       38.46      2.76 o 
   7   0   1       29.37       32.63      3.25 o 
  -6   1   1       66.80       62.02      3.56 o 
  -5   1   1      239.75      236.04      6.07 o 
  -4   1   1      146.04      131.02      2.82 o 
  -3   1   1      333.40      324.00      4.42 o 
  -2   1   1     1021.36     1007.35     10.55 o 
  -1   1   1     1808.59     1824.84     18.40 o 
   0   1   1        5.79        2.70      0.37 o 
   2   1   1      969.18     1037.46     11.53 o 
   3   1   1        1.24        3.93      0.74 o 
   4   1   1      410.35      412.09      6.38 o 
   5   1   1      133.68      134.41      3.31 o 
   6   1   1        2.59        3.53      0.93 o 
   7   1   1       43.93       44.29      3.25 o 
  -6   2   1       20.59       15.03      2.33 o 
  -5   2   1      312.50      311.31      7.30 o 
  -4   2   1      313.75      309.96      3.88 o 
  -3   2   1      514.03      550.32      5.35 o 
  -2   2   1      306.27      304.17      3.21 o 
  -1   2   1      205.79      219.54      3.07 o 
   0   2   1     2498.25     2556.07     24.66 o 
   1   2   1      332.65      335.41      4.72 o 
   2   2   1     1167.51     1263.69     14.05 o 
   3   2   1      534.47      573.23      7.73 o 
   4   2   1      185.42      188.44      4.11 o 
   5   2   1       59.93       63.27      2.09 o 
   6   2   1      211.79      207.86      3.85 o 
   7   2   1        9.45        9.14      1.96 o 
  -6   3   1       69.12       68.58      3.99 o 
  -5   3   1       10.36       11.96      2.02 o 
  -4   3   1      320.48      317.87      6.93 o 
  -3   3   1      134.49      136.01      2.28 o 
  -2   3   1      265.59      274.77      3.26 o 
  -1   3   1       58.10       52.23      1.22 o 
   0   3   1     1455.82     1481.76     15.95 o 
   2   3   1        4.78        2.33      0.74 o 
   3   3   1      702.89      796.15     10.43 o 
   4   3   1      279.11      281.56      5.34 o 
   5   3   1      254.26      249.23      5.34 o 
   6   3   1       60.84       61.27      2.21 o 
   7   3   1       18.83       18.53      2.51 o 
  -6   4   1       17.62       18.34      2.64 o 
  -5   4   1      103.57      101.89      4.36 o 
  -4   4   1        8.67        9.88      1.72 o 
  -3   4   1      131.66      136.51      2.52 o 
  -2   4   1        7.38        8.30      0.78 o 
  -1   4   1     1131.25     1207.65     10.17 o 
   0   4   1       92.91       91.26      1.78 o 
   1   4   1     1364.27     1382.19     11.36 o 
   2   4   1      257.02      273.22      2.90 o 
   3   4   1       88.32       75.94      2.64 o 
   4   4   1       40.05       48.28      2.45 o 
   5   4   1      248.09      231.99      5.28 o 
   6   4   1       24.04       21.84      2.33 o 
   7   4   1        9.50        7.79      1.96 o 
  -5   5   1       23.30       20.12      2.51 o 
  -4   5   1       18.48       17.48      2.15 o 
  -3   5   1       13.27       10.71      0.99 o 
  -2   5   1      252.77      252.67      4.32 o 
  -1   5   1      283.93      282.59      3.74 o 
   0   5   1      550.43      563.25      5.85 o 
   1   5   1      166.17      169.07      3.25 o 
   3   5   1       16.82       18.95      1.78 o 
   4   5   1      229.71      230.16      5.40 o 
   5   5   1        1.06        2.27      1.10 o 
   6   5   1       19.54       21.41      2.21 o 
  -4   6   1       21.95       22.21      2.51 o 
  -3   6   1       27.12       29.83      1.59 o 
  -2   6   1       11.72       14.59      1.19 o 
  -1   6   1       24.09       27.02      1.34 o 
   0   6   1      431.92      426.64      5.16 o 
   1   6   1      178.89      183.70      3.14 o 
   3   6   1       92.22       97.53      3.56 o 
   4   6   1       11.64        9.94      1.66 o 
   5   6   1        0.66        3.07      1.35 o 
   6   6   1        7.60        9.69      1.78 o 
  -4   7   1        1.20        0.00      1.41 o 
  -3   7   1       52.13       51.40      2.45 o 
  -2   7   1       54.12       56.61      2.04 o 
  -1   7   1       10.24       11.74      1.12 o 
   0   7   1       15.48       15.79      1.24 o 
   1   7   1       52.76       60.10      4.51 o 
   2   7   1       18.36       24.48      2.21 o 
   3   7   1      158.23      155.07      4.72 o 
   4   7   1        8.67        9.75      1.72 o 
   5   7   1       13.70       13.62      1.96 o 
  -3   8   1        6.26        4.17      1.66 o 
  -2   8   1        3.45        4.24      0.99 o 
  -1   8   1       45.46       46.41      1.95 o 
   0   8   1        3.77        3.09      0.82 o 
   1   8   1       16.08       18.76      1.47 o 
   2   8   1       60.67       53.80      2.94 o 
   3   8   1       10.12       11.78      1.84 o 
   4   8   1       16.03       18.95      2.33 o 
   5   8   1       26.71       21.47      2.51 o 
  -1   9   1        0.40        0.51      0.83 o 
   0   9   1       22.65       24.82      3.28 o 
   1   9   1        0.57        1.08      1.01 o 
   2   9   1       26.64       28.83      2.70 o 
   3   9   1       17.03       17.18      2.33 o 
  -2  -9   2       11.96       11.90      2.02 o 
  -1  -9   2       24.99       23.86      2.51 o 
   0  -9   2        2.81        0.86      1.23 o 
   1  -9   2       28.05       25.70      2.64 o 
  -4  -8   2        7.42        9.26      1.90 o 
  -3  -8   2        5.90        8.65      1.66 o 
  -2  -8   2       69.33       74.53      3.56 o 
  -1  -8   2       36.86       34.47      2.51 o 
   0  -8   2      101.84       89.19      3.74 o 
   1  -8   2       46.73       42.02      2.70 o 
   2  -8   2       38.77       43.92      2.82 o 
   3  -8   2       25.51       25.70      2.58 o 
  -5  -7   2        7.57        8.89      1.84 o 
  -4  -7   2       25.85       26.50      2.58 o 
  -3  -7   2       67.99       66.43      3.13 o 
  -2  -7   2        1.75        3.37      1.17 o 
  -1  -7   2       79.88       77.23      3.25 o 
   0  -7   2      196.47      188.81      5.09 o 
   1  -7   2      263.04      274.26      6.38 o 
   2  -7   2       29.23       33.19      2.27 o 
   3  -7   2       60.94       69.13      3.25 o 
   4  -7   2        6.43        6.20      1.53 o 
  -5  -6   2       26.54       30.72      1.86 o 
  -4  -6   2       41.08       49.08      1.86 o 
  -3  -6   2       39.15       42.33      2.09 o 
  -2  -6   2      103.26      103.66      3.56 o 
  -1  -6   2       73.57       72.24      1.86 o 
   1  -6   2       44.11       46.50      2.45 o 
   2  -6   2      175.89      169.41      3.05 o 
   3  -6   2       52.81       59.29      2.01 o 
   4  -6   2       55.11       60.86      2.21 o 
   5  -6   2       18.08       22.70      2.58 o 
  -6  -5   2        8.06        9.32      1.90 o 
  -5  -5   2       69.53       78.07      1.93 o 
  -4  -5   2      298.48      311.11      3.62 o 
  -3  -5   2        6.83        6.29      1.07 o 
  -2  -5   2       52.05       52.94      1.55 o 
  -1  -5   2      423.52      403.74      4.46 o 
   0  -5   2       17.11       20.67      1.47 o 
   1  -5   2      247.29      244.23      3.33 o 
   2  -5   2      147.00      148.32      2.66 o 
   3  -5   2       83.94       77.17      2.12 o 
   4  -5   2       81.81       82.86      3.16 o 
   5  -5   2       47.96       54.18      2.16 o 
  -6  -4   2        9.09       11.47      2.15 o 
  -5  -4   2      100.40      105.84      3.90 o 
  -4  -4   2        1.42        1.72      0.71 o 
  -3  -4   2      421.77      422.07      4.75 o 
  -2  -4   2      173.45      162.78      2.48 o 
  -1  -4   2      154.26      143.02      2.22 o 
   0  -4   2       28.52       21.91      0.83 o 
   1  -4   2       26.99       32.45      1.78 o 
   2  -4   2      195.78      190.32      3.22 o 
   3  -4   2      242.44      243.95      3.58 o 
   4  -4   2      311.20      293.71      4.32 o 
   5  -4   2       55.05       61.48      2.16 o 
   6  -4   2        6.18        6.99      1.90 o 
  -6  -3   2       40.23       41.22      2.94 o 
  -5  -3   2       23.47       29.08      2.58 o 
  -4  -3   2       34.65       31.86      1.48 o 
  -3  -3   2       52.84       52.31      1.54 o 
  -2  -3   2      861.71      916.78      7.74 o 
  -1  -3   2      259.97      310.83      3.33 o 
   0  -3   2      436.80      420.38      5.61 o 
   1  -3   2      273.70      295.47      3.18 o 
   2  -3   2        2.99        0.00      0.61 o 
   3  -3   2      480.32      441.79      5.01 o 
   4  -3   2       90.98       88.33      2.48 o 
   5  -3   2       52.36       58.15      3.22 o 
   6  -3   2       36.73       43.12      3.01 o 
  -6  -2   2       31.43       36.44      2.82 o 
  -5  -2   2       13.97        8.04      1.59 o 
  -4  -2   2       83.38       82.03      1.90 o 
  -3  -2   2      107.60       96.33      1.86 o 
  -2  -2   2       21.35       16.50      1.23 o 
  -1  -2   2     1387.51     1394.31     10.45 o 
   0  -2   2       93.58      101.34      2.09 o 
   1  -2   2       68.83       66.49      1.47 o 
   2  -2   2     1469.77     1519.54     16.93 o 
   3  -2   2      169.63      143.27      2.40 o 
   4  -2   2       34.46       31.31      2.24 o 
   5  -2   2       16.42       15.11      1.26 o 
   6  -2   2       21.82       25.06      1.75 o 
  -6  -1   2        2.90        0.74      1.41 o 
  -5  -1   2       59.22       69.62      3.31 o 
  -4  -1   2       63.73       66.00      1.96 o 
  -3  -1   2       67.69       64.85      1.42 o 
  -2  -1   2       30.51       41.13      0.97 o 
  -1  -1   2      421.62      414.35      3.16 o 
   0  -1   2     1078.76     1091.82      8.09 o 
   1  -1   2     1359.05     1361.28     14.42 o 
   2  -1   2      522.10      521.83      6.87 o 
   3  -1   2       49.17       50.59      1.42 o 
   4  -1   2        2.84        2.38      0.69 o 
   5  -1   2       25.30       30.43      1.59 o 
   6  -1   2        5.09        6.07      1.08 o 
   7  -1   2       37.02       37.42      3.07 o 
  -6   0   2       19.12       17.85      2.39 o 
  -5   0   2      117.26      119.00      4.29 o 
  -4   0   2       57.99       54.99      2.70 o 
  -3   0   2      322.82      320.60      3.37 o 
  -2   0   2      596.70      584.06      4.89 o 
  -1   0   2       48.43       44.85      0.69 o 
   0   0   2       22.75       16.51      0.43 o 
   2   0   2       53.25       58.83      1.84 o 
   3   0   2       10.91        9.37      0.98 o 
   4   0   2      508.95      521.99      5.74 o 
   5   0   2        0.82        1.83      0.76 o 
   6   0   2        0.35        0.45      0.78 o 
   7   0   2       32.57       35.03      3.31 o 
  -6   1   2       71.25       71.52      4.05 o 
  -5   1   2      149.90      154.15      5.03 o 
  -4   1   2      272.93      285.48      6.26 o 
  -3   1   2      179.65      182.22      2.25 o 
  -2   1   2     1136.98     1157.09     16.68 o 
   0   1   2     3023.02     2897.90     19.58 o 
   1   1   2      492.48      496.50      6.35 o 
   2   1   2      283.07      302.11      4.48 o 
   3   1   2      315.74      341.18      5.40 o 
   4   1   2       92.74       95.75      2.88 o 
   5   1   2      139.31      137.43      2.84 o 
   6   1   2       39.59       36.71      1.82 o 
   7   1   2        2.61        3.13      1.66 o 
  -6   2   2       27.83       31.04      3.07 o 
  -5   2   2       23.05       24.41      2.58 o 
  -4   2   2      381.40      372.95      7.54 o 
  -3   2   2      533.03      521.52      6.07 o 
  -2   2   2      189.16      181.02      2.51 o 
  -1   2   2     1944.30     1964.02     19.63 o 
   0   2   2      403.74      482.33      5.77 o 
   1   2   2        8.36        4.91      0.74 o 
   3   2   2     2535.78     2751.77     29.08 o 
   4   2   2      200.79      207.46      4.48 o 
   5   2   2       84.53       81.22      3.07 o 
   6   2   2       37.39       32.81      1.75 o 
   7   2   2        3.66        3.00      0.98 o 
  -6   3   2       35.51       41.34      3.19 o 
  -5   3   2       74.03       70.05      3.62 o 
  -4   3   2        7.42        9.63      1.66 o 
  -3   3   2      396.43      387.74      5.15 o 
  -2   3   2      158.60      162.14      2.27 o 
  -1   3   2     1289.32     1304.43     10.43 o 
   0   3   2      236.91      210.40      3.44 o 
   1   3   2      152.79      162.12      3.13 o 
   3   3   2       10.94        6.07      1.04 o 
   4   3   2      584.51      573.05      8.59 o 
   5   3   2      108.38      106.18      3.56 o 
   6   3   2        2.04        2.68      1.63 o 
   7   3   2       33.86       36.96      1.97 o 
  -5   4   2       22.65       22.45      2.64 o 
  -4   4   2       24.84       20.92      2.33 o 
  -3   4   2       12.32       12.87      0.95 o 
  -2   4   2     1339.16     1343.25     11.30 o 
  -1   4   2       52.95       52.15      1.40 o 
   0   4   2      406.17      418.14      4.48 o 
   1   4   2      328.47      344.33      3.99 o 
   2   4   2      819.23      844.55     11.29 o 
   3   4   2      450.96      465.02      5.27 o 
   4   4   2      113.96      119.31      3.62 o 
   5   4   2        3.84        3.86      1.23 o 
   6   4   2        4.66        6.81      1.47 o 
   7   4   2       19.02       19.22      1.75 o 
  -5   5   2        4.26        5.40      1.78 o 
  -4   5   2       33.16       38.58      2.82 o 
  -3   5   2       71.23       68.15      3.25 o 
  -2   5   2       90.56       96.85      2.14 o 
  -1   5   2      393.62      390.26      4.63 o 
   0   5   2      459.47      452.74      5.06 o 
   1   5   2      351.35      365.66      4.42 o 
   2   5   2      191.96      202.67      4.60 o 
   4   5   2       28.87       34.11      2.27 o 
   5   5   2        0.24        0.00      0.92 o 
   6   5   2       32.08       31.77      2.70 o 
  -4   6   2       18.67       16.87      2.39 o 
  -3   6   2      227.60      209.73      5.83 o 
  -2   6   2       76.63       76.82      2.17 o 
  -1   6   2       66.48       67.88      1.96 o 
   0   6   2       59.01       64.45      1.93 o 
   1   6   2      163.90      175.79      3.08 o 
   2   6   2      170.94      169.27      3.62 o 
   3   6   2      335.96      331.00      6.62 o 
   4   6   2        6.45        6.76      1.10 o 
   5   6   2       25.89       26.44      2.39 o 
   6   6   2        2.60        2.02      1.23 o 
  -4   7   2       26.67       30.30      3.07 o 
  -3   7   2       26.87       24.78      2.76 o 
  -2   7   2       95.36       93.78      3.40 o 
  -1   7   2      103.99      107.62      2.61 o 
   0   7   2        0.28        0.27      0.67 o 
   1   7   2       33.36       31.05      2.82 o 
   2   7   2      112.20      113.07      2.75 o 
   3   7   2       10.23        8.22      1.53 o 
   4   7   2      181.63      174.52      5.15 o 
   5   7   2       43.18       41.83      2.88 o 
  -3   8   2       23.59       25.33      2.82 o 
  -2   8   2       62.08       63.65      2.25 o 
  -1   8   2        1.84        4.22      0.95 o 
   0   8   2       25.49       22.60      1.58 o 
   1   8   2        7.01        7.94      2.05 o 
   2   8   2       73.95       72.49      2.39 o 
   3   8   2       68.65       67.23      3.31 o 
   4   8   2       55.36       48.95      3.01 o 
   5   8   2       29.81       29.63      2.88 o 
  -1   9   2       27.29       28.55      1.92 o 
   0   9   2        5.37        6.86      2.12 o 
   1   9   2       32.61       35.09      1.93 o 
   2   9   2        8.01        6.69      1.15 o 
   3   9   2       88.40       76.86      3.74 o 
   4   9   2       25.82       19.51      2.45 o 
  -2  -9   3       32.45       37.42      2.88 o 
  -1  -9   3        9.28        7.42      1.72 o 
   0  -9   3        6.46        7.30      1.78 o 
   1  -9   3       11.90       12.57      2.09 o 
  -3  -8   3        7.95        7.97      1.78 o 
  -2  -8   3        9.85       11.35      1.84 o 
  -1  -8   3       80.04       76.80      3.68 o 
   0  -8   3       53.84       49.99      2.94 o 
   1  -8   3       26.13       25.76      2.51 o 
   2  -8   3       13.76       17.11      2.15 o 
   3  -8   3       23.09       22.39      2.39 o 
  -4  -7   3       24.28       23.86      2.45 o 
  -3  -7   3       63.16       61.71      3.13 o 
  -2  -7   3       73.68       80.36      3.50 o 
  -1  -7   3       68.86       69.56      3.19 o 
   0  -7   3       50.00       49.81      2.70 o 
   1  -7   3       12.62       12.02      1.72 o 
   2  -7   3      106.42      108.45      3.99 o 
   3  -7   3       51.21       60.61      3.13 o 
   4  -7   3       15.83       18.34      2.27 o 
  -5  -6   3       60.76       64.53      2.28 o 
  -4  -6   3       27.94       28.49      2.39 o 
  -3  -6   3       73.90       75.53      2.14 o 
  -2  -6   3      229.37      225.21      3.55 o 
  -1  -6   3      133.29      136.18      3.62 o 
   0  -6   3        1.59        1.50      0.69 o 
   1  -6   3       97.71       98.70      3.50 o 
   2  -6   3      131.72      134.89      4.29 o 
   3  -6   3       48.48       45.64      2.70 o 
   4  -6   3       80.76       74.77      3.31 o 
   5  -6   3        9.40        9.02      1.72 o 
  -5  -5   3       17.07       20.97      1.56 o 
  -4  -5   3      106.58      108.13      2.11 o 
  -3  -5   3      300.42      295.76      3.30 o 
  -2  -5   3      323.11      302.91      3.99 o 
  -1  -5   3       15.66       14.26      1.03 o 
   0  -5   3       19.40       21.96      1.72 o 
   2  -5   3      214.47      203.84      4.85 o 
   3  -5   3      332.71      341.20      4.59 o 
   4  -5   3       70.30       64.76      2.15 o 
   5  -5   3       50.74       54.87      4.85 o 
  -6  -4   3       31.61       37.11      3.01 o 
  -5  -4   3        3.93        6.32      1.53 o 
  -4  -4   3       47.39       48.33      2.54 o 
  -3  -4   3      293.86      299.31      3.68 o 
  -2  -4   3      166.40      156.31      2.58 o 
  -1  -4   3       47.81       35.74      1.28 o 
   0  -4   3      333.20      338.01      3.95 o 
   1  -4   3      111.71       99.68      2.09 o 
   2  -4   3       13.64       13.07      1.53 o 
   3  -4   3      527.60      499.77      5.63 o 
   4  -4   3      156.78      169.55      3.77 o 
   5  -4   3       41.74       38.95      2.64 o 
   6  -4   3       65.87       68.26      2.48 o 
  -6  -3   3       11.74       16.32      2.33 o 
  -5  -3   3        0.20        0.00      1.10 o 
  -4  -3   3      105.34      108.38      2.38 o 
  -3  -3   3       62.35       54.81      1.28 o 
  -2  -3   3      146.39      143.09      1.84 o 
  -1  -3   3      857.49      927.10      6.25 o 
   0  -3   3       29.33       28.41      1.06 o 
   1  -3   3      252.46      232.92      3.53 o 
   2  -3   3     1050.88     1090.09     13.56 o 
   3  -3   3       63.02       62.44      1.73 o 
   4  -3   3      228.25      231.16      3.69 o 
   5  -3   3       35.46       34.11      1.64 o 
   6  -3   3        7.96        8.88      1.25 o 
  -6  -2   3        4.43        6.62      1.72 o 
  -5  -2   3       52.44       62.63      3.31 o 
  -4  -2   3        1.09        0.49      0.98 o 
  -3  -2   3       18.16       16.24      0.93 o 
  -2  -2   3       88.21       82.93      1.68 o 
  -1  -2   3     2076.21     2110.24     15.48 o 
   0  -2   3      366.09      404.42      5.52 o 
   1  -2   3      295.16      287.49      2.79 o 
   2  -2   3      537.69      560.26      5.30 o 
   3  -2   3      245.89      274.06      3.56 o 
   4  -2   3       59.13       59.81      1.86 o 
   5  -2   3      117.78      116.23      3.40 o 
   6  -2   3        0.24        0.96      0.84 o 
   7  -2   3       21.86       24.72      2.88 o 
  -6  -1   3        9.15        9.32      2.02 o 
  -5  -1   3       24.35       26.99      2.51 o 
  -4  -1   3       15.39       12.02      1.59 o 
  -3  -1   3       70.93       71.66      1.45 o 
  -2  -1   3     1139.18     1166.55     13.34 o 
  -1  -1   3       18.27       21.07      1.59 o 
   0  -1   3      872.87      906.32     10.12 o 
   2  -1   3      205.99      206.83      2.62 o 
   3  -1   3      688.38      684.90      6.59 o 
   4  -1   3      326.00      331.35      4.36 o 
   5  -1   3       36.27       33.24      1.70 o 
   6  -1   3       12.53       15.71      2.67 o 
   7  -1   3       36.40       40.98      3.13 o 
  -6   0   3      119.06      112.93      4.78 o 
  -5   0   3        0.37        0.61      1.23 o 
  -4   0   3       66.20       65.57      3.07 o 
  -3   0   3      238.94      227.35      3.77 o 
  -2   0   3      775.96      749.40      6.03 o 
  -1   0   3      518.55      525.73      4.34 o 
   0   0   3       97.90      113.47      1.45 o 
   1   0   3      184.87      187.89      3.19 o 
   3   0   3      845.32      854.05     10.80 o 
   4   0   3      180.08      176.10      3.22 o 
   5   0   3      121.19      122.12      2.74 o 
   6   0   3        3.26        4.52      0.98 o 
   7   0   3        8.04        9.74      1.35 o 
  -6   1   3        0.28        0.74      1.41 o 
  -5   1   3       58.40       60.30      3.56 o 
  -4   1   3       88.73       91.64      3.74 o 
  -3   1   3      626.90      621.08      9.57 o 
  -2   1   3      114.34      122.74      3.19 o 
  -1   1   3      965.70      925.95     11.29 o 
   0   1   3     2016.76     2019.03     16.20 o 
   1   1   3      627.35      682.28      4.61 o 
   3   1   3      711.13      814.37     10.43 o 
   4   1   3       90.21       91.46      3.01 o 
   5   1   3       58.00       62.94      2.10 o 
   6   1   3       61.00       61.13      2.27 o 
   7   1   3        4.42        5.23      1.50 o 
  -6   2   3       23.12       26.93      3.01 o 
  -5   2   3        1.33        0.74      1.23 o 
  -4   2   3       63.93       63.37      3.19 o 
  -3   2   3      184.17      184.94      4.66 o 
  -2   2   3      654.48      652.61      9.51 o 
  -1   2   3      328.02      336.23      3.20 o 
   0   2   3       11.95       10.29      0.47 o 
   1   2   3      160.76      173.32      1.66 o 
   3   2   3       51.14       41.96      2.02 o 
   4   2   3      546.86      608.08      9.02 o 
   5   2   3       98.73      105.32      3.56 o 
   6   2   3        0.54        1.87      0.87 o 
   7   2   3       49.92       51.43      2.26 o 
  -5   3   3       22.80       22.08      2.58 o 
  -4   3   3        1.76        1.04      1.17 o 
  -2   3   3      730.07      736.28      8.16 o 
  -1   3   3       12.69       14.05      0.86 o 
   0   3   3      537.29      590.59      6.23 o 
   1   3   3      669.35      688.74      8.65 o 
   2   3   3      325.77      352.96      5.58 o 
   3   3   3      273.43      274.01      5.09 o 
   4   3   3       64.30       66.43      2.70 o 
   5   3   3       11.50       11.59      1.66 o 
   6   3   3       16.35       16.87      2.02 o 
   7   3   3       12.22       16.65      1.60 o 
  -5   4   3        2.21        3.68      1.72 o 
  -4   4   3       35.67       36.74      2.76 o 
  -3   4   3       13.20       15.89      1.90 o 
  -2   4   3      316.84      317.69      4.66 o 
  -1   4   3      818.08      856.22      7.74 o 
   0   4   3      208.09      203.41      2.87 o 
   1   4   3      311.37      317.37      4.54 o 
   2   4   3       98.38       91.06      1.99 o 
   4   4   3       42.76       37.23      2.21 o 
   5   4   3       13.60       15.27      1.84 o 
   6   4   3       12.07       12.76      1.90 o 
   7   4   3        0.94        1.41      1.53 o 
  -5   5   3       20.81       22.08      2.82 o 
  -4   5   3       21.49       21.35      2.58 o 
  -3   5   3      340.60      359.77      7.79 o 
  -2   5   3        0.57        0.00      0.54 o 
  -1   5   3      671.13      683.97      6.89 o 
   0   5   3      143.48      147.66      4.85 o 
   1   5   3      104.74       91.30      2.10 o 
   2   5   3      407.27      403.72      4.94 o 
   4   5   3       33.92       34.23      2.27 o 
   5   5   3       21.47       16.32      1.90 o 
   6   5   3        1.51        0.43      1.17 o 
  -4   6   3       31.69       32.02      3.07 o 
  -3   6   3       54.02       48.52      3.13 o 
  -2   6   3      663.05      658.31     10.98 o 
  -1   6   3       29.09       28.44      1.44 o 
   0   6   3      107.07       95.14      2.26 o 
   1   6   3        1.69        0.24      0.63 o 
   2   6   3      140.83      141.42      2.88 o 
   3   6   3       81.04       88.21      3.25 o 
   4   6   3      334.41      337.25      7.12 o 
   5   6   3       32.22       30.36      2.33 o 
   6   6   3        1.38        3.74      1.53 o 
  -3   7   3       51.67       48.83      3.37 o 
  -2   7   3      139.43      134.52      4.91 o 
  -1   7   3      132.59      138.15      3.01 o 
   0   7   3        1.32        0.51      0.71 o 
   1   7   3       36.95       38.23      2.76 o 
   2   7   3       46.26       45.95      4.14 o 
   3   7   3      139.76      130.23      4.23 o 
   4   7   3       79.83       83.12      3.62 o 
   5   7   3       63.79       60.30      3.25 o 
  -2   8   3       46.77       50.36      3.37 o 
  -1   8   3       86.99       84.52      2.51 o 
   0   8   3       33.14       34.21      1.78 o 
   1   8   3        1.69        2.73      0.87 o 
   2   8   3       12.10       13.86      1.78 o 
   3   8   3      200.65      200.46      5.70 o 
   4   8   3       49.01       48.22      2.10 o 
   5   8   3       22.60       22.70      2.58 o 
  -1   9   3       28.74       28.33      1.81 o 
   0   9   3       25.02       24.66      2.05 o 
   1   9   3       54.59       56.22      3.04 o 
   2   9   3       47.94       46.65      2.16 o 
   3   9   3        9.09        8.10      1.78 o 
   4   9   3       28.14       27.36      2.76 o 
  -3  -8   4       19.23       21.84      2.51 o 
  -2  -8   4        1.53        1.96      1.29 o 
  -1  -8   4       37.24       39.57      2.82 o 
   0  -8   4        8.63        8.53      1.72 o 
   1  -8   4        5.94        5.34      1.53 o 
   2  -8   4       51.45       53.55      3.19 o 
  -4  -7   4        3.58        2.76      1.41 o 
  -3  -7   4       28.44       30.85      2.70 o 
  -2  -7   4      139.21      123.84      2.85 o 
  -1  -7   4        0.17        0.33      0.73 o 
   0  -7   4       29.38       31.19      1.60 o 
   1  -7   4       15.28       19.32      2.09 o 
   2  -7   4        8.35        8.22      1.66 o 
   3  -7   4       23.79       27.91      2.58 o 
   4  -7   4       13.39       13.80      2.09 o 
  -4  -6   4       60.21       61.35      2.17 o 
  -3  -6   4       77.44       74.18      2.25 o 
  -2  -6   4       78.32       78.47      4.57 o 
  -1  -6   4       70.74       70.00      2.05 o 
   0  -6   4        2.50        1.96      0.78 o 
   1  -6   4       91.37       96.43      3.56 o 
   2  -6   4        0.77        0.98      0.98 o 
   3  -6   4       92.60       89.56      3.62 o 
   4  -6   4       18.98       20.06      2.21 o 
   5  -6   4       14.67       18.65      2.27 o 
  -5  -5   4        4.40        4.85      1.47 o 
  -4  -5   4       35.89       36.30      1.71 o 
  -3  -5   4      157.27      158.26      3.59 o 
  -2  -5   4       61.41       60.93      1.86 o 
  -1  -5   4      226.77      226.99      3.48 o 
   0  -5   4      259.49      261.27      3.76 o 
   2  -5   4       83.64       87.23      3.37 o 
   3  -5   4      108.67      106.12      3.74 o 
   4  -5   4      122.48      120.60      4.11 o 
   5  -5   4       16.76       18.35      1.52 o 
  -5  -4   4        9.67       12.37      1.41 o 
  -4  -4   4       30.42       28.83      1.85 o 
  -3  -4   4       22.65       25.73      1.07 o 
  -2  -4   4      296.68      316.37      3.17 o 
  -1  -4   4      384.11      397.51      4.60 o 
   0  -4   4       67.52       67.87      1.80 o 
   1  -4   4      196.46      206.35      4.29 o 
   2  -4   4      111.61      124.34      3.68 o 
   3  -4   4      105.63      100.80      2.27 o 
   4  -4   4      124.47      123.63      2.77 o 
   5  -4   4       37.45       36.27      1.82 o 
   6  -4   4        4.52        3.16      1.06 o 
  -5  -3   4       38.65       50.24      3.01 o 
  -4  -3   4       17.06       14.76      1.24 o 
  -3  -3   4       40.88       46.14      1.23 o 
  -2  -3   4      575.14      588.19      4.68 o 
  -1  -3   4      852.93      899.48      7.85 o 
   0  -3   4      100.58      100.93      3.01 o 
   1  -3   4      194.49      197.34      2.90 o 
   2  -3   4      564.92      584.00     13.22 o 
   3  -3   4      171.59      177.00      2.91 o 
   4  -3   4      143.30      141.32      2.86 o 
   5  -3   4       50.79       48.76      1.95 o 
   6  -3   4        0.94        1.53      0.91 o 
  -6  -2   4       30.80       33.74      2.82 o 
  -5  -2   4        4.77        8.34      1.59 o 
  -4  -2   4       41.98       39.87      2.45 o 
  -3  -2   4       87.01       98.33      3.86 o 
  -2  -2   4      694.57      721.84      8.80 o 
  -1  -2   4       12.50        8.66      0.49 o 
   0  -2   4      899.11      952.01     16.93 o 
   1  -2   4      732.94      774.79      6.92 o 
   2  -2   4      139.15      123.79      2.51 o 
   3  -2   4     1056.08     1085.08      9.65 o 
   4  -2   4        8.18       11.39      1.04 o 
   5  -2   4        0.23        0.41      0.71 o 
   6  -2   4       68.26       67.94      2.38 o 
  -6  -1   4       49.88       52.94      3.50 o 
  -5  -1   4        1.54        1.41      1.29 o 
  -4  -1   4       64.55       67.78      3.13 o 
  -3  -1   4      647.70      652.00      5.95 o 
  -2  -1   4      139.27      138.18      1.96 o 
  -1  -1   4      861.47      863.15      7.02 o 
   0  -1   4       29.44       25.21      0.70 o 
   1  -1   4      129.66      125.14      2.82 o 
   3  -1   4      326.36      336.85      4.09 o 
   4  -1   4      450.37      459.97      5.47 o 
   5  -1   4        7.54        6.89      1.69 o 
   6  -1   4       41.55       36.28      1.93 o 
   7  -1   4       17.45       16.97      1.63 o 
  -6   0   4        0.94        1.53      1.59 o 
  -5   0   4       89.94       85.76      3.93 o 
  -4   0   4       80.99       81.46      3.50 o 
  -3   0   4      269.12      269.90      5.58 o 
  -2   0   4      287.53      293.15      4.66 o 
  -1   0   4      259.94      249.51      2.52 o 
   0   0   4       49.33       46.17      1.02 o 
   1   0   4        8.66        1.97      1.84 o 
   3   0   4       62.58       64.90      2.45 o 
   4   0   4       88.30       91.28      3.07 o 
   5   0   4      535.66      528.93      6.44 o 
   6   0   4       25.68       24.29      2.15 o 
   7   0   4       34.16       38.16      2.16 o 
  -6   1   4        1.74        3.01      1.66 o 
  -5   1   4       12.27       12.27      2.09 o 
  -4   1   4       90.47       85.39      3.62 o 
  -3   1   4       50.05       57.23      2.82 o 
  -2   1   4      568.78      565.50      8.53 o 
  -1   1   4      256.39      276.70      3.28 o 
   0   1   4       49.92       59.96      1.38 o 
   1   1   4       13.61        9.88      2.76 o 
   2   1   4        1.16        1.23      0.61 o 
   3   1   4      527.76      541.34      7.91 o 
   4   1   4      540.47      577.16      8.83 o 
   5   1   4      111.25      111.70      3.74 o 
   6   1   4       73.12       75.58      3.04 o 
   7   1   4       24.04       21.77      1.93 o 
  -5   2   4        1.29        1.90      1.47 o 
  -4   2   4        2.84        3.86      1.47 o 
  -3   2   4       41.23       39.57      2.45 o 
  -2   2   4      142.29      142.13      3.86 o 
  -1   2   4        4.59        3.79      0.39 o 
   0   2   4     1509.32     1529.49     13.92 o 
   1   2   4      102.11       92.59      1.53 o 
   2   2   4        3.96        4.85      0.86 o 
   4   2   4      246.82      247.51      5.21 o 
   5   2   4       33.62       34.72      2.27 o 
   6   2   4       58.75       56.80      2.94 o 
   7   2   4       29.36       35.00      2.01 o 
  -5   3   4        9.08       10.37      2.02 o 
  -4   3   4        2.79        2.02      1.41 o 
  -3   3   4       40.82       38.09      2.58 o 
  -2   3   4       65.73       54.53      2.64 o 
  -1   3   4      673.06      672.41      6.07 o 
   0   3   4        4.83        2.17      0.45 o 
   1   3   4      362.65      362.54      2.97 o 
   2   3   4      109.50      104.25      2.03 o 
   4   3   4       11.66       10.06      1.47 o 
   5   3   4       20.65       30.18      2.39 o 
   6   3   4        6.66        6.56      1.53 o 
   7   3   4        1.11        1.08      1.04 o 
  -5   4   4       23.17       20.98      2.64 o 
  -4   4   4       15.69       16.19      2.27 o 
  -3   4   4       32.41       33.12      2.64 o 
  -1   4   4      643.26      652.12      8.04 o 
   0   4   4      288.59      264.43      9.51 o 
   1   4   4        0.60        0.58      0.48 o 
   2   4   4      784.42      801.67     10.61 o 
   4   4   4       26.65       28.46      2.27 o 
   5   4   4       16.02       11.04      1.72 o 
   6   4   4        3.11        5.52      1.66 o 
   7   4   4       17.93       20.30      2.45 o 
  -4   5   4       62.05       64.65      3.80 o 
  -3   5   4       85.88       78.27      3.86 o 
  -2   5   4      473.38      463.92      8.96 o 
  -1   5   4        0.59        0.21      0.58 o 
   0   5   4      115.30      114.05      2.34 o 
   1   5   4       39.53       41.49      1.51 o 
   2   5   4       52.09       56.73      1.44 o 
   3   5   4      241.70      236.53      5.34 o 
   4   5   4       68.40       69.19      3.01 o 
   5   5   4        8.69        9.81      1.66 o 
   6   5   4        3.24        3.19      1.41 o 
  -4   6   4       33.27       35.27      3.31 o 
  -3   6   4       99.41       97.78      4.48 o 
  -2   6   4      131.48      135.69      4.78 o 
  -1   6   4      146.23      141.01      2.84 o 
   0   6   4        1.22        1.23      0.95 o 
   1   6   4      139.47      134.70      2.74 o 
   2   6   4        2.83        2.61      0.74 o 
   3   6   4       34.14       32.94      2.27 o 
   4   6   4      111.08      109.31      3.93 o 
   5   6   4       50.86       47.17      2.88 o 
   6   6   4       60.25       63.43      3.44 o 
  -3   7   4      109.05      104.40      4.66 o 
  -2   7   4       42.13       44.90      3.25 o 
  -1   7   4      118.68      118.37      2.81 o 
   0   7   4       43.77       51.20      2.61 o 
   1   7   4        0.91        0.61      0.69 o 
   2   7   4       91.75       89.35      2.47 o 
   3   7   4      110.82      108.66      2.80 o 
   4   7   4       10.00       14.54      1.90 o 
   5   7   4       84.69       76.00      3.68 o 
  -2   8   4       38.57       34.72      3.25 o 
  -1   8   4       63.92       66.50      2.34 o 
   0   8   4      136.22      142.00      4.14 o 
   1   8   4       66.66       65.31      2.36 o 
   2   8   4       30.18       31.38      3.68 o 
   3   8   4       11.63       11.65      1.84 o 
   4   8   4       59.75       67.35      3.50 o 
   5   8   4       18.66       22.57      2.51 o 
  -1   9   4       17.72       18.53      2.58 o 
   0   9   4       58.33       59.84      2.41 o 
   1   9   4       68.34       75.65      2.63 o 
   2   9   4       89.56       88.74      2.82 o 
   3   9   4       11.53       11.53      1.96 o 
  -2  -8   5       12.88       12.08      2.09 o 
  -1  -8   5        6.68       10.43      1.84 o 
   0  -8   5       21.88       20.67      2.39 o 
   1  -8   5       25.44       25.89      2.70 o 
   2  -8   5        0.92        2.58      1.41 o 
  -3  -7   5       18.70       17.82      1.52 o 
  -2  -7   5       27.50       28.11      1.75 o 
  -1  -7   5       25.88       27.76      1.84 o 
   0  -7   5        1.46        1.72      0.84 o 
   1  -7   5       22.54       20.79      2.27 o 
   2  -7   5        0.21        0.67      1.04 o 
   3  -7   5        6.52        3.86      1.47 o 
  -4  -6   5       35.55       39.69      2.76 o 
  -3  -6   5       33.23       33.67      2.15 o 
  -2  -6   5       36.97       33.99      1.73 o 
  -1  -6   5       82.21       79.81      2.27 o 
   0  -6   5       11.08       14.64      1.26 o 
   1  -6   5       63.09       67.78      3.13 o 
   2  -6   5       95.08       93.85      3.80 o 
   3  -6   5       10.48       10.18      1.72 o 
   4  -6   5       15.43       15.76      2.09 o 
  -4  -5   5        7.39        5.52      1.47 o 
  -3  -5   5       25.01       30.19      1.58 o 
  -2  -5   5       73.25       66.49      2.03 o 
  -1  -5   5       43.52       45.86      1.73 o 
   0  -5   5       54.78       60.46      1.95 o 
   1  -5   5       57.56       58.92      1.95 o 
   2  -5   5        9.48        7.42      1.41 o 
   3  -5   5       23.89       27.66      2.39 o 
   4  -5   5       14.61       13.37      1.96 o 
   5  -5   5       18.18       14.72      2.02 o 
  -5  -4   5       11.97       12.76      1.90 o 
  -4  -4   5        4.17        5.70      1.47 o 
  -3  -4   5       17.30       15.17      1.14 o 
  -2  -4   5      234.32      232.79      4.17 o 
  -1  -4   5       29.64       28.47      1.41 o 
   0  -4   5       40.95       44.17      2.12 o 
   1  -4   5      581.29      598.27      6.42 o 
   3  -4   5       43.68       46.13      2.58 o 
   4  -4   5       16.75       17.11      2.02 o 
   5  -4   5       13.52       13.95      1.37 o 
   6  -4   5        0.10        0.00      0.88 o 
  -5  -3   5       33.84       31.70      3.83 o 
  -4  -3   5       17.83       15.73      1.72 o 
  -3  -3   5       62.14       60.31      1.41 o 
  -2  -3   5        3.67        2.88      0.51 o 
  -1  -3   5      200.55      206.75      3.71 o 
   0  -3   5      594.14      657.65      6.46 o 
   1  -3   5      486.89      470.63      7.79 o 
   3  -3   5       84.38       88.34      2.02 o 
   4  -3   5        2.30        4.55      0.83 o 
   5  -3   5        2.81        1.23      0.95 o 
   6  -3   5       79.11       82.10      2.69 o 
  -5  -2   5       15.24       12.45      1.96 o 
  -4  -2   5      190.74      183.20      3.51 o 
  -3  -2   5      167.10      155.26      2.91 o 
  -2  -2   5       35.39       36.97      1.02 o 
  -1  -2   5      256.53      257.59      2.50 o 
   0  -2   5      747.66      755.24      6.90 o 
   1  -2   5       74.94       78.80      2.18 o 
   2  -2   5      666.74      678.18     10.92 o 
   3  -2   5       51.24       46.74      1.96 o 
   4  -2   5       86.58       93.70      2.34 o 
   5  -2   5        3.15        1.72      1.10 o 
   6  -2   5       31.16       28.86      3.10 o 
  -5  -1   5      113.71      115.26      4.54 o 
  -4  -1   5       80.25       79.44      3.31 o 
  -3  -1   5      137.06      140.51      2.78 o 
  -2  -1   5      307.43      295.87      3.26 o 
  -1  -1   5      542.22      540.11      7.12 o 
   0  -1   5      239.85      240.19      2.66 o 
   1  -1   5      484.55      472.70      6.87 o 
   2  -1   5       66.80       72.04      1.72 o 
   4  -1   5      101.25      100.47      2.42 o 
   5  -1   5      456.51      465.75      6.03 o 
   6  -1   5        1.74        1.90      0.91 o 
   7  -1   5       46.34       40.91      4.02 o 
  -5   0   5       93.91       84.65      3.99 o 
  -4   0   5      119.55      119.06      4.23 o 
  -3   0   5       64.39       62.20      2.82 o 
  -2   0   5      881.14      892.37      8.26 o 
  -1   0   5      146.42      132.00      1.57 o 
   0   0   5       74.64       68.60      1.40 o 
   1   0   5      485.84      494.33      3.86 o 
   2   0   5       89.83       71.28      1.69 o 
   4   0   5      325.05      323.82      6.32 o 
   5   0   5       52.71       53.72      2.36 o 
   6   0   5      192.63      191.79      3.90 o 
   7   0   5       17.77       18.55      1.71 o 
  -5   1   5        0.19        0.00      1.23 o 
  -4   1   5       50.67       42.20      2.88 o 
  -3   1   5      128.70      115.57      3.80 o 
  -2   1   5       50.43       46.99      2.39 o 
  -1   1   5      600.17      598.15      5.01 o 
   0   1   5      620.91      651.38      7.07 o 
   1   1   5      204.52      199.26      2.09 o 
   2   1   5      167.63      159.91      2.36 o 
   4   1   5      238.31      245.67      5.28 o 
   5   1   5       62.00       71.16      3.13 o 
   6   1   5      163.70      161.98      3.60 o 
   7   1   5       48.81       47.03      3.10 o 
  -5   2   5       43.28       43.00      3.31 o 
  -4   2   5        1.91        2.39      1.47 o 
  -3   2   5      165.83      161.20      4.72 o 
  -2   2   5        3.37        2.27      1.10 o 
  -1   2   5       64.06       51.21      1.44 o 
   0   2   5      574.37      598.26     11.44 o 
   1   2   5      619.59      645.86      6.06 o 
   2   2   5     1214.70     1223.45     10.40 o 
   3   2   5      182.14      184.76      4.23 o 
   5   2   5       58.90       61.40      3.01 o 
   6   2   5       41.22       36.99      2.51 o 
   7   2   5       38.40       40.98      2.21 o 
  -5   3   5       14.39       14.11      2.33 o 
  -4   3   5       59.75       53.61      3.19 o 
  -3   3   5       21.88       23.19      2.33 o 
  -2   3   5      142.79      135.26      4.23 o 
  -1   3   5      165.68      174.35      2.51 o 
   0   3   5      101.41       93.12      3.07 o 
   1   3   5      727.94      741.93      6.93 o 
   2   3   5      565.11      589.17      6.08 o 
   3   3   5        2.79        1.29      0.86 o 
   5   3   5      102.50       99.56      3.68 o 
   6   3   5       12.10       14.48      2.02 o 
   7   3   5       28.56       33.55      3.01 o 
  -4   4   5       71.25       73.24      3.86 o 
  -3   4   5       93.83       98.94      4.23 o 
  -2   4   5        9.85        9.32      1.72 o 
  -1   4   5        3.55        3.08      0.65 o 
   0   4   5      194.52      203.28      3.80 o 
   1   4   5      350.37      334.28      2.98 o 
   2   4   5      138.16      130.72      3.37 o 
   3   4   5       93.42       89.19      3.07 o 
   4   4   5       13.08       12.27      1.59 o 
   5   4   5        0.83        0.92      1.10 o 
   6   4   5       70.09       67.23      3.37 o 
   7   4   5       26.47       28.34      2.88 o 
  -4   5   5       36.65       42.39      3.37 o 
  -3   5   5       86.13       87.17      4.17 o 
  -2   5   5       82.96       89.99      3.80 o 
  -1   5   5       14.53       12.85      0.97 o 
   0   5   5       65.17       56.80      2.15 o 
   1   5   5      113.83      107.84      3.13 o 
   2   5   5        8.08        8.04      1.29 o 
   3   5   5       33.99       35.46      2.21 o 
   4   5   5      113.31      102.69      3.62 o 
   5   5   5       49.57       54.59      3.01 o 
   6   5   5       66.66       68.46      3.56 o 
  -3   6   5       93.90       96.80      4.60 o 
  -2   6   5        0.77        0.00      1.29 o 
  -1   6   5       99.46      100.05      4.11 o 
   0   6   5        7.89       10.06      1.06 o 
   1   6   5       26.58       23.47      1.41 o 
   2   6   5      135.76      124.84      5.61 o 
   3   6   5        2.32        1.96      1.04 o 
   4   6   5        3.64        4.23      1.29 o 
   5   6   5      128.90      116.98      4.36 o 
   6   6   5       39.53       36.80      3.19 o 
  -3   7   5        0.84        0.00      1.29 o 
  -2   7   5       69.49       63.92      3.74 o 
  -1   7   5       10.69       11.96      1.96 o 
   0   7   5      169.24      160.50      3.29 o 
   1   7   5        6.88        7.73      1.06 o 
   2   7   5       38.66       41.83      1.50 o 
   3   7   5       25.14       30.44      1.71 o 
   4   7   5       29.76       28.89      2.51 o 
   5   7   5       27.95       29.08      2.70 o 
  -2   8   5        2.20        2.45      1.59 o 
  -1   8   5       22.20       21.41      2.58 o 
   0   8   5       37.07       36.16      1.86 o 
   1   8   5      265.98      269.95     11.96 o 
   2   8   5       35.22       34.33      2.48 o 
   3   8   5       12.97       12.39      1.90 o 
   4   8   5        7.15        6.32      1.78 o 
   5   8   5        0.43        1.59      1.35 o 
   0   9   5       43.19       43.46      2.64 o 
   1   9   5       56.55       54.01      2.32 o 
   2   9   5       61.28       57.49      2.38 o 
   3   9   5       22.77       23.37      2.58 o 
   0  -8   6       33.90       39.87      2.94 o 
   1  -8   6       15.76       19.94      2.51 o 
  -2  -7   6        9.35       11.29      1.34 o 
  -1  -7   6       19.44       18.20      1.52 o 
   0  -7   6        0.42        0.50      2.21 o 
   1  -7   6       11.90       15.89      2.15 o 
   2  -7   6       79.07       74.71      3.68 o 
   3  -7   6        0.21        0.06      1.17 o 
  -3  -6   6        3.92        6.53      1.99 o 
  -2  -6   6       14.44       13.23      1.28 o 
  -1  -6   6        5.59        7.42      1.11 o 
   0  -6   6       62.06       60.83      2.12 o 
   1  -6   6       24.43       28.73      1.66 o 
   2  -6   6        6.36        6.44      1.41 o 
   3  -6   6       20.12       22.57      2.39 o 
   4  -6   6        0.47        0.00      1.17 o 
  -4  -5   6        8.21        9.14      1.78 o 
  -3  -5   6        9.94        9.40      1.81 o 
  -2  -5   6        0.23        0.99      0.78 o 
  -1  -5   6        8.30        9.39      1.11 o 
   0  -5   6       32.01       33.15      1.66 o 
   1  -5   6      464.93      469.95      5.87 o 
   2  -5   6        6.40        7.48      1.53 o 
   3  -5   6       19.37       19.14      2.21 o 
   4  -5   6       12.78       16.50      2.09 o 
   5  -5   6        0.44        0.00      1.23 o 
  -4  -4   6        1.22        1.35      1.35 o 
  -3  -4   6        6.13        6.20      1.41 o 
  -2  -4   6        0.66        1.11      0.69 o 
  -1  -4   6       62.18       70.60      2.01 o 
   0  -4   6      362.85      357.94      4.71 o 
   1  -4   6       11.42       13.68      1.21 o 
   2  -4   6      295.95      303.64      6.44 o 
   3  -4   6        8.82        6.99      1.41 o 
   4  -4   6       19.01       15.70      1.96 o 
   5  -4   6        3.31        3.31      1.47 o 
  -5  -3   6       27.99       27.97      2.70 o 
  -4  -3   6      119.06      103.67      3.93 o 
  -3  -3   6        1.03        1.47      1.10 o 
  -2  -3   6       19.59       17.25      1.63 o 
  -1  -3   6       62.99       60.84      1.84 o 
   0  -3   6      165.79      170.29      2.90 o 
   1  -3   6      108.36      111.41      2.45 o 
   2  -3   6      200.37      196.71      4.29 o 
   3  -3   6       82.70       76.31      3.13 o 
   4  -3   6       29.37       27.36      2.39 o 
   5  -3   6       19.95       19.33      3.07 o 
   6  -3   6        9.94        9.68      1.34 o 
  -5  -2   6       41.28       37.69      1.99 o 
  -4  -2   6       57.55       55.40      2.10 o 
  -3  -2   6      149.34      145.92      2.90 o 
  -2  -2   6      127.87      124.87      1.86 o 
  -1  -2   6      141.00      130.19      2.02 o 
   0  -2   6        0.73        0.00      0.67 o 
   1  -2   6      410.96      429.27      6.99 o 
   2  -2   6       27.26       19.57      1.78 o 
   3  -2   6       34.54       36.38      1.78 o 
   4  -2   6       65.16       70.40      2.04 o 
   5  -2   6       28.33       28.35      1.67 o 
   6  -2   6        4.99        4.36      1.08 o 
  -5  -1   6       71.93       67.19      2.53 o 
  -4  -1   6      111.80      110.29      2.88 o 
  -3  -1   6      170.41      165.62      4.36 o 
  -2  -1   6      380.05      378.66      6.38 o 
  -1  -1   6        7.25        9.81      1.04 o 
   0  -1   6       68.75       63.84      1.19 o 
   1  -1   6      568.28      541.15      6.84 o 
   2  -1   6       41.20       38.12      1.43 o 
   4  -1   6       40.90       35.81      2.48 o 
   5  -1   6       37.03       38.01      2.24 o 
   6  -1   6      138.30      128.81      5.64 o 
  -5   0   6       18.33       20.55      2.51 o 
  -4   0   6      141.24      131.21      4.54 o 
  -3   0   6      243.54      235.37      3.86 o 
  -2   0   6       20.40       18.94      1.21 o 
  -1   0   6      286.82      288.75      2.75 o 
   0   0   6      254.29      255.68      3.18 o 
   1   0   6      103.42       98.71      1.50 o 
   2   0   6      553.41      562.67      5.72 o 
   4   0   6       89.01       87.23      3.37 o 
   5   0   6       39.64       41.53      2.70 o 
   6   0   6      187.31      182.76      3.90 o 
   7   0   6       17.07       15.39      1.65 o 
  -5   1   6       47.98       43.43      3.13 o 
  -4   1   6       83.71       82.69      3.86 o 
  -3   1   6      109.70      114.09      2.70 o 
  -2   1   6        1.52        1.59      0.69 o 
  -1   1   6       30.02       29.14      0.84 o 
   0   1   6     1194.04     1188.60      9.94 o 
   1   1   6      830.29      832.75      6.94 o 
   2   1   6      790.88      843.39     11.56 o 
   3   1   6      117.27      102.07      3.25 o 
   5   1   6      220.69      218.01      5.58 o 
   6   1   6       22.32       22.82      2.45 o 
   7   1   6       76.18       70.69      2.69 o 
  -5   2   6       51.16       50.24      3.44 o 
  -4   2   6       67.09       65.02      3.50 o 
  -3   2   6        1.74        3.74      1.41 o 
  -2   2   6      142.77      129.91      2.67 o 
  -1   2   6       94.46       94.21      1.37 o 
   0   2   6      124.78      118.10      2.19 o 
   1   2   6     2599.54     2680.37     21.08 o 
   2   2   6      290.61      274.38      2.84 o 
   3   2   6      112.27      113.11      3.37 o 
   5   2   6       31.15       37.79      2.51 o 
   6   2   6       25.74       30.79      2.76 o 
   7   2   6       11.47        9.95      1.84 o 
  -4   3   6      112.47       97.04      4.29 o 
  -3   3   6       36.15       35.76      3.01 o 
  -2   3   6        9.49       11.06      1.13 o 
  -1   3   6       78.49       69.68      1.90 o 
   0   3   6      567.40      560.44      6.84 o 
   1   3   6      584.78      553.28      4.47 o 
   2   3   6      626.18      628.61      5.00 o 
   3   3   6       17.01       13.07      1.53 o 
   4   3   6       79.09       81.52      3.31 o 
   5   3   6        5.57        5.64      1.41 o 
   6   3   6       92.56       87.04      3.80 o 
   7   3   6       30.08       28.34      2.88 o 
  -4   4   6       50.69       45.70      3.37 o 
  -3   4   6      216.90      223.90      6.38 o 
  -2   4   6       28.80       26.38      2.58 o 
  -1   4   6       44.46       38.68      1.57 o 
   0   4   6      139.99      126.72      1.82 o 
   1   4   6       99.35       98.53      2.16 o 
   2   4   6       38.38       38.02      2.58 o 
   3   4   6      389.07      392.28      7.05 o 
   4   4   6       32.83       30.30      2.27 o 
   5   4   6       49.88       56.00      3.07 o 
   6   4   6       55.29       57.29      3.37 o 
  -3   5   6       66.22       67.29      3.93 o 
  -2   5   6       35.89       35.21      2.88 o 
  -1   5   6       28.57       29.69      2.45 o 
   0   5   6       35.61       35.20      1.72 o 
   1   5   6       93.98       86.52      2.15 o 
   2   5   6      154.65      150.15      2.99 o 
   3   5   6        2.69        3.68      0.82 o 
   4   5   6       49.10       47.54      2.70 o 
   5   5   6      132.46      124.58      4.36 o 
   6   5   6       57.84       63.55      3.62 o 
  -3   6   6        6.53        5.95      1.96 o 
  -2   6   6       64.07       66.43      3.68 o 
  -1   6   6        2.29        2.21      1.29 o 
   0   6   6       18.51       17.42      1.66 o 
   1   6   6       52.00       55.29      1.92 o 
   2   6   6      107.93      112.06      2.67 o 
   3   6   6       57.85       55.72      3.19 o 
   4   6   6        7.48        9.02      1.66 o 
   5   6   6       49.61       48.46      2.94 o 
   6   6   6       41.50       37.85      3.25 o 
  -2   7   6        6.59        3.44      1.78 o 
  -1   7   6       14.34       12.21      2.09 o 
   0   7   6       54.08       52.94      2.02 o 
   1   7   6      237.55      235.95      4.13 o 
   2   7   6       24.17       23.56      1.68 o 
   3   7   6       12.19       11.40      1.26 o 
   4   7   6       16.79       12.33      1.90 o 
   5   7   6        0.13        0.43      1.17 o 
  -1   8   6        0.21        0.00      1.41 o 
   0   8   6       38.03       41.41      3.31 o 
   1   8   6       74.72       78.41      2.60 o 
   2   8   6      112.36      111.53      3.11 o 
   3   8   6       21.88       21.50      1.78 o 
   4   8   6        0.13        0.00      1.17 o 
   1   9   6       42.65       45.56      1.77 o 
   2   9   6       35.18       38.20      2.19 o 
  -1  -7   7       39.85       42.48      2.06 o 
   0  -7   7        2.58        2.82      0.99 o 
   1  -7   7       39.66       44.66      3.01 o 
   2  -7   7        6.44        7.12      1.72 o 
  -2  -6   7        1.57        2.62      0.96 o 
  -1  -6   7       12.59       12.84      1.32 o 
   0  -6   7       84.37       94.03      2.73 o 
   1  -6   7       58.19       57.04      2.23 o 
   2  -6   7       19.28       16.19      2.09 o 
   3  -6   7       24.44       23.49      2.51 o 
  -3  -5   7        9.89       14.66      2.15 o 
  -2  -5   7       13.60       15.58      1.36 o 
  -1  -5   7        2.06        2.30      0.88 o 
   0  -5   7      109.21      105.07      2.71 o 
   1  -5   7       25.52       28.46      1.65 o 
   2  -5   7      221.72      203.47      5.58 o 
   3  -5   7       10.92       12.08      1.90 o 
   4  -5   7       12.95       12.51      1.96 o 
  -4  -4   7       26.14       28.95      2.70 o 
  -3  -4   7        4.01        8.28      1.72 o 
  -2  -4   7        7.71        6.88      2.24 o 
  -1  -4   7       27.15       28.59      1.55 o 
   0  -4   7        6.69        9.17      1.08 o 
   1  -4   7      214.90      212.49      3.69 o 
   2  -4   7      142.78      141.58      4.42 o 
   3  -4   7       57.37       53.06      2.88 o 
   4  -4   7       12.73        9.63      1.84 o 
   5  -4   7       37.11       33.12      3.01 o 
  -4  -3   7       88.82       84.22      3.74 o 
  -3  -3   7       72.80       64.65      3.25 o 
  -2  -3   7       26.76       22.33      2.15 o 
  -1  -3   7        6.60        5.19      0.87 o 
   0  -3   7        0.40        0.07      0.62 o 
   1  -3   7      278.64      294.86      4.31 o 
   2  -3   7       31.74       32.89      1.60 o 
   3  -3   7       43.07       45.82      2.64 o 
   4  -3   7       31.91       33.37      2.51 o 
   5  -3   7        0.34        0.74      1.23 o 
   6  -3   7       17.60       16.87      2.39 o 
  -4  -2   7       37.80       37.91      2.82 o 
  -3  -2   7      221.59      222.18      5.64 o 
  -2  -2   7       17.08       13.56      1.72 o 
  -1  -2   7        8.07        7.91      0.88 o 
   0  -2   7      177.04      166.60      3.93 o 
   1  -2   7       63.01       59.93      2.51 o 
   2  -2   7       33.06       30.49      2.15 o 
   3  -2   7        0.81        2.02      1.10 o 
   4  -2   7       67.25       61.46      3.07 o 
   5  -2   7       21.76       21.19      1.56 o 
   6  -2   7       75.07       73.72      2.58 o 
  -4  -1   7      121.07      115.38      3.01 o 
  -3  -1   7       45.62       49.59      1.93 o 
  -2  -1   7       72.28       72.75      2.05 o 
  -1  -1   7       15.67       13.89      0.76 o 
   0  -1   7      136.69      122.35      2.02 o 
   1  -1   7        0.67        0.50      0.62 o 
   2  -1   7      156.56      165.47      2.95 o 
   3  -1   7       18.89       10.67      1.59 o 
   4  -1   7        5.59        5.58      1.35 o 
   5  -1   7       98.47       92.78      6.84 o 
   6  -1   7       46.09       46.85      2.39 o 
  -4   0   7       78.23       80.57      2.60 o 
  -3   0   7       22.40       23.85      1.56 o 
  -2   0   7        2.43        4.34      0.95 o 
  -1   0   7      329.86      310.91      4.03 o 
   0   0   7       77.44       71.31      1.38 o 
   1   0   7      322.93      330.50      4.28 o 
   2   0   7       62.00       55.35      2.48 o 
   3   0   7      108.08      111.76      3.68 o 
   4   0   7        1.86        0.80      1.17 o 
   5   0   7      158.91      166.66      5.09 o 
   6   0   7        8.94        8.30      1.30 o 
  -4   1   7       21.66       19.98      2.18 o 
  -3   1   7       39.99       39.96      1.91 o 
  -2   1   7      116.61      114.20      2.60 o 
  -1   1   7        2.29        2.38      0.71 o 
   0   1   7      183.82      189.88      2.29 o 
   1   1   7      815.88      827.96      6.19 o 
   2   1   7      240.93      217.00      3.25 o 
   3   1   7       80.80       77.66      3.01 o 
   4   1   7      170.98      183.53      4.91 o 
   5   1   7       27.11       21.84      2.27 o 
   6   1   7       22.04       17.42      2.27 o 
   7   1   7        6.86        2.27      1.59 o 
  -4   2   7       75.18       71.94      2.59 o 
  -3   2   7       36.42       33.48      1.82 o 
  -2   2   7       86.33       91.04      2.46 o 
  -1   2   7      119.31      114.33      2.45 o 
   0   2   7      246.54      247.89      2.69 o 
   1   2   7      418.41      408.80      3.76 o 
   2   2   7      495.61      509.06      4.96 o 
   3   2   7       38.18       35.21      2.27 o 
   4   2   7       67.27       67.05      3.07 o 
   5   2   7       11.13        5.77      1.41 o 
   6   2   7       14.29       13.99      2.21 o 
   7   2   7       12.23       14.97      2.33 o 
  -4   3   7       72.19       65.82      3.93 o 
  -3   3   7      297.22      294.08      4.77 o 
  -2   3   7       32.15       39.54      1.84 o 
  -1   3   7       88.24       92.63      2.27 o 
   0   3   7      212.49      210.01      2.50 o 
   1   3   7       66.97       70.09      1.44 o 
   2   3   7      431.23      400.16      4.16 o 
   3   3   7      394.50      419.64      7.42 o 
   4   3   7        4.25        4.17      1.29 o 
   5   3   7       69.63       67.35      3.31 o 
   6   3   7       33.80       33.31      2.94 o 
  -3   4   7       71.54       75.86      7.12 o 
  -2   4   7      193.05      187.05      3.52 o 
  -1   4   7       76.03       81.52      2.58 o 
   0   4   7       53.97       52.42      1.31 o 
   1   4   7      230.07      219.68      2.61 o 
   2   4   7       20.16       21.75      1.34 o 
   3   4   7       47.77       49.07      2.58 o 
   4   4   7      144.74      148.26      4.48 o 
   5   4   7      122.73      123.48      4.36 o 
   6   4   7       56.69       55.51      3.31 o 
  -3   5   7       78.34       82.63      2.76 o 
  -2   5   7       59.28       67.29      3.80 o 
  -1   5   7       37.13       36.25      2.94 o 
   0   5   7       22.14       24.29      2.45 o 
   1   5   7      167.32      171.36      3.14 o 
   2   5   7      216.56      218.65      3.75 o 
   3   5   7        5.29        6.20      1.04 o 
   4   5   7      107.38      109.37      4.05 o 
   5   5   7       62.75       60.48      3.37 o 
   6   5   7       58.19       58.15      3.50 o 
  -2   6   7       14.51       16.87      2.51 o 
  -1   6   7       35.19       34.84      2.82 o 
   0   6   7      135.96      131.39      4.72 o 
   1   6   7       80.53       77.68      2.27 o 
   2   6   7       39.12       37.47      1.75 o 
   3   6   7      106.32       98.10      2.68 o 
   4   6   7       36.16       38.40      2.82 o 
   5   6   7       37.49       38.58      2.82 o 
   6   6   7       42.65       41.59      3.19 o 
  -1   7   7       14.72       10.98      2.09 o 
   0   7   7       43.74       41.53      3.19 o 
   1   7   7      140.01      137.30      7.18 o 
   2   7   7      109.08      102.19      2.80 o 
   3   7   7       63.17       59.98      2.29 o 
   4   7   7       10.25       10.98      1.84 o 
   5   7   7        5.28        5.95      1.78 o 
   0   8   7       37.74       39.57      3.56 o 
   1   8   7       19.63       20.15      1.66 o 
   2   8   7       63.88       61.41      3.59 o 
   3   8   7       17.71       15.94      1.55 o 
   4   8   7       23.11       20.43      2.45 o 
  -1  -6   8        9.74       11.85      1.39 o 
   0  -6   8       35.33       35.42      2.18 o 
   1  -6   8       63.16       63.45      3.34 o 
   2  -6   8       54.10       50.85      3.13 o 
   3  -6   8       24.79       26.07      2.76 o 
  -2  -5   8       15.93       15.34      2.21 o 
  -1  -5   8       26.56       32.36      2.33 o 
   0  -5   8       23.33       22.39      2.33 o 
   1  -5   8      159.51      158.03      5.24 o 
   2  -5   8       70.41       65.21      3.31 o 
   3  -5   8       26.54       22.33      2.51 o 
   4  -5   8       11.21       12.33      2.02 o 
  -3  -4   8       22.73       21.10      2.45 o 
  -2  -4   8       19.02       21.53      2.33 o 
  -1  -4   8       47.75       44.31      2.02 o 
   0  -4   8       13.95       17.08      1.39 o 
   1  -4   8      144.38      159.67      3.34 o 
   2  -4   8       32.87       33.10      1.78 o 
   3  -4   8       72.18       61.65      3.25 o 
   4  -4   8       53.72       56.25      3.31 o 
   5  -4   8        1.92        3.93      1.66 o 
  -3  -3   8       99.04       92.81      3.99 o 
  -2  -3   8       40.00       45.27      2.82 o 
  -1  -3   8       14.83       17.18      1.28 o 
   0  -3   8      287.36      271.38      8.01 o 
   1  -3   8       37.99       32.99      3.56 o 
   2  -3   8       69.97       66.61      2.58 o 
   3  -3   8       23.78       17.85      2.09 o 
   4  -3   8      135.30      135.26      4.72 o 
   5  -3   8       24.15       23.56      2.64 o 
  -4  -2   8       28.39       22.82      2.45 o 
  -3  -2   8       29.43       28.71      2.51 o 
  -2  -2   8      141.34      141.08      4.48 o 
  -1  -2   8       39.09       44.71      1.62 o 
   0  -2   8        9.37        8.58      0.97 o 
   1  -2   8       27.75       28.86      1.47 o 
   2  -2   8        1.69        1.78      0.80 o 
   3  -2   8      153.20      149.80      4.60 o 
   4  -2   8        1.60        3.19      1.35 o 
   5  -2   8      163.06      161.39      5.34 o 
   6  -2   8       11.17        6.87      1.84 o 
  -4  -1   8        9.88       12.39      2.02 o 
  -3  -1   8       13.28       11.29      1.78 o 
  -2  -1   8       23.36       24.78      2.27 o 
  -1  -1   8      358.23      350.07      6.81 o 
   0  -1   8       30.16       29.30      1.41 o 
   1  -1   8       95.53       93.51      2.39 o 
   2  -1   8       43.65       38.57      1.73 o 
   3  -1   8       25.01       31.59      2.39 o 
   4  -1   8       98.27       97.72      3.86 o 
   5  -1   8       45.91       47.59      1.99 o 
   6  -1   8       24.85       27.74      3.56 o 
  -4   0   8        7.00        5.88      1.21 o 
  -3   0   8       24.96       25.08      2.73 o 
  -2   0   8       31.94       34.11      1.70 o 
  -1   0   8       10.63        9.56      1.01 o 
   0   0   8      237.47      238.75      3.07 o 
   1   0   8       73.70       71.44      1.52 o 
   2   0   8      156.72      158.22      2.95 o 
   4   0   8       83.04       84.96      3.56 o 
   5   0   8        1.83        4.60      1.47 o 
   6   0   8       23.16       22.71      1.76 o 
  -4   1   8        7.01        7.35      1.30 o 
  -3   1   8       30.51       34.12      1.95 o 
  -2   1   8       47.03       48.26      1.95 o 
  -1   1   8        9.54       11.19      1.63 o 
   0   1   8      126.41      124.61      2.41 o 
   1   1   8      119.61      124.53      2.01 o 
   2   1   8       96.64       93.93      1.78 o 
   3   1   8       87.74       92.50      3.37 o 
   4   1   8       62.24       62.94      3.19 o 
   5   1   8        7.33        4.85      1.47 o 
   6   1   8        0.59        0.18      1.29 o 
  -3   2   8       56.93       61.10      2.36 o 
  -2   2   8       18.20       20.60      1.49 o 
  -1   2   8      127.59      133.08      2.83 o 
   0   2   8       75.28       69.39      1.99 o 
   1   2   8       70.35       68.26      2.08 o 
   2   2   8      119.22      123.60      2.06 o 
   3   2   8      105.62      100.23      3.62 o 
   4   2   8       11.37       10.12      1.78 o 
   5   2   8      153.06      153.29      4.97 o 
   6   2   8        0.55        1.72      1.53 o 
  -3   3   8       73.95       75.83      2.68 o 
  -2   3   8      147.50      137.65      3.17 o 
  -1   3   8      207.79      213.04      3.67 o 
   0   3   8       26.84       23.53      1.40 o 
   1   3   8       42.77       46.83      3.00 o 
   2   3   8        3.10        3.18      0.66 o 
   3   3   8       69.01       69.01      3.01 o 
   4   3   8      216.66      212.42      5.58 o 
   5   3   8       22.15       24.72      2.58 o 
   6   3   8       43.90       41.22      2.94 o 
  -3   4   8       66.15       64.87      3.01 o 
  -2   4   8      138.63      131.50      3.15 o 
  -1   4   8       70.26       68.05      2.18 o 
   0   4   8      168.21      176.94      3.21 o 
   1   4   8       24.66       26.97      1.44 o 
   2   4   8       49.10       46.23      1.85 o 
   3   4   8        3.45        5.31      0.91 o 
   4   4   8      270.97      283.34      6.50 o 
   5   4   8       51.95       50.24      3.01 o 
   6   4   8       27.57       28.28      2.82 o 
  -2   5   8       77.13       85.94      4.42 o 
  -1   5   8      129.35      127.53      4.85 o 
   0   5   8       75.48       80.36      3.80 o 
   1   5   8       36.47       39.87      1.72 o 
   2   5   8       19.88       22.36      1.75 o 
   3   5   8      269.12      273.11      7.97 o 
   4   5   8       18.03       21.10      2.33 o 
   5   5   8      119.77      121.88      4.54 o 
   6   5   8       11.78        8.34      1.84 o 
  -2   6   8        3.48        3.07      1.78 o 
  -1   6   8       93.88      101.64      4.54 o 
   0   6   8      107.20      118.76      4.66 o 
   1   6   8      106.10      100.62      5.06 o 
   2   6   8      102.46      100.07      4.66 o 
   3   6   8       74.37       80.27      2.54 o 
   4   6   8       51.08       50.91      3.01 o 
   5   6   8       10.68        8.10      1.84 o 
  -1   7   8       14.11       16.93      2.51 o 
   0   7   8       64.45       67.54      3.93 o 
   1   7   8       44.10       37.48      2.88 o 
   2   7   8       95.31       96.37      2.80 o 
   3   7   8       61.04       58.69      2.36 o 
   4   7   8       75.18       63.86      3.44 o 
   1   8   8       50.90       45.64      3.25 o 
   2   8   8       13.46       12.66      1.44 o 
   3   8   8       18.30       14.55      1.81 o 
   1  -6   9       46.98       47.46      2.21 o 
  -1  -5   9       19.83       19.86      1.64 o 
   0  -5   9       41.95       42.29      2.58 o 
   1  -5   9       13.04       10.32      1.32 o 
   2  -5   9       38.15       34.66      2.64 o 
   3  -5   9       19.79       21.96      2.51 o 
  -2  -4   9       73.55       76.98      3.80 o 
  -1  -4   9       56.80       55.21      3.31 o 
   0  -4   9       75.52       73.00      2.44 o 
   1  -4   9        7.45        7.00      1.15 o 
   2  -4   9       37.67       36.85      1.91 o 
   3  -4   9       86.10       83.42      3.80 o 
   4  -4   9       30.12       30.67      2.88 o 
  -3  -3   9       76.70       70.42      3.74 o 
  -2  -3   9       52.86       49.75      3.25 o 
  -1  -3   9      114.91      124.52      4.42 o 
   0  -3   9       12.06       12.84      1.21 o 
   1  -3   9       61.50       60.86      2.16 o 
   2  -3   9        0.26        0.00      0.89 o 
   3  -3   9       71.71       67.90      3.37 o 
   4  -3   9       30.40       28.52      2.76 o 
   5  -3   9       88.35       85.94      4.23 o 
  -3  -2   9        8.98        9.94      1.90 o 
  -2  -2   9      117.58      113.54      4.23 o 
  -1  -2   9      114.67      114.77      4.11 o 
   0  -2   9        2.74        3.27      0.81 o 
   1  -2   9       94.99       96.29      2.53 o 
   2  -2   9       39.38       37.91      1.96 o 
   3  -2   9        2.82        3.50      1.35 o 
   4  -2   9      184.60      173.53      5.34 o 
   5  -2   9       43.51       45.64      3.13 o 
  -3  -1   9        4.68        4.78      1.53 o 
  -2  -1   9        5.31        6.07      1.53 o 
  -1  -1   9       39.11       42.08      2.70 o 
   0  -1   9      351.76      361.25      4.76 o 
   1  -1   9        9.48       10.44      1.12 o 
   2  -1   9       89.23       88.32      2.41 o 
   3  -1   9       44.23       49.93      2.88 o 
   4  -1   9       88.13       78.58      3.56 o 
   5  -1   9       38.01       37.66      2.82 o 
   6  -1   9       31.59       34.96      3.19 o 
  -3   0   9        2.66        1.47      1.29 o 
  -2   0   9       24.09       23.43      2.33 o 
  -1   0   9       12.18       13.92      1.84 o 
   0   0   9      237.40      250.51      6.26 o 
   1   0   9       61.93       66.80      2.01 o 
   2   0   9        8.12       10.50      1.87 o 
   3   0   9      286.70      262.48      6.13 o 
   4   0   9       45.55       50.48      3.07 o 
   5   0   9       31.51       34.29      2.70 o 
   6   0   9        0.94        0.18      0.89 o 
  -3   1   9        2.19        2.83      1.04 o 
  -2   1   9        6.19        5.71      1.06 o 
  -1   1   9      303.56      292.90      4.40 o 
   0   1   9        1.07        2.71      0.78 o 
   1   1   9      128.29      131.86      2.21 o 
   2   1   9       14.52       13.35      0.94 o 
   3   1   9       40.70       38.46      2.45 o 
   4   1   9       60.12       61.10      3.13 o 
   5   1   9      107.08      110.35      4.42 o 
   6   1   9        0.36        1.84      1.41 o 
  -3   2   9       19.75       17.52      2.21 o 
  -2   2   9      116.02      114.78      2.96 o 
  -1   2   9       89.44       87.24      2.51 o 
   0   2   9       54.27       59.34      2.00 o 
   1   2   9       22.98       21.81      1.27 o 
   2   2   9       34.89       36.70      1.33 o 
   3   2   9       10.64       12.57      1.84 o 
   4   2   9      172.54      175.99      5.15 o 
   5   2   9        6.88        6.87      1.78 o 
   6   2   9       28.78       24.41      2.70 o 
  -3   3   9       18.60       17.10      1.66 o 
  -2   3   9      117.75      111.24      2.91 o 
  -1   3   9       72.71       72.89      2.37 o 
   0   3   9      117.11      117.87      4.32 o 
   1   3   9        0.55        0.97      0.60 o 
   2   3   9       36.89       34.40      1.28 o 
   3   3   9       15.05       12.88      1.72 o 
   4   3   9      119.47      125.44      4.29 o 
   5   3   9       50.38       44.29      3.07 o 
   6   3   9       21.39       18.71      2.45 o 
  -2   4   9       35.04       36.80      2.73 o 
  -1   4   9       98.84       92.48      2.64 o 
   0   4   9       30.77       32.08      4.14 o 
   1   4   9       16.95       22.82      1.47 o 
   2   4   9        2.49        1.47      1.35 o 
   3   4   9       79.54       93.29      2.62 o 
   4   4   9        7.18        8.10      1.66 o 
   5   4   9       99.87       92.32      4.05 o 
   6   4   9        7.18        6.56      1.84 o 
  -2   5   9       27.29       24.72      2.94 o 
  -1   5   9      107.67      106.55      4.66 o 
   0   5   9       76.89       72.08      3.86 o 
   1   5   9       50.15       47.23      3.01 o 
   2   5   9       29.24       35.72      2.12 o 
   3   5   9       27.53       31.69      1.91 o 
   4   5   9       49.25       46.93      2.94 o 
   5   5   9       28.63       27.85      2.70 o 
  -1   6   9       42.72       42.94      3.31 o 
   0   6   9       93.47       93.97      4.54 o 
   1   6   9       46.68       48.28      3.19 o 
   2   6   9      100.27      107.61      3.74 o 
   3   6   9       28.87       30.22      3.04 o 
   4   6   9       88.96       84.34      3.80 o 
   5   6   9        1.54        0.06      1.35 o 
   1   7   9       46.40       50.91      3.50 o 
   2   7   9        1.69        1.25      1.13 o 
   3   7   9       48.74       43.41      2.17 o 
   1  -5  10        7.72        8.68      1.66 o 
  -1  -4  10       90.60       84.65      4.05 o 
   0  -4  10       30.74       24.67      2.09 o 
   1  -4  10        3.44        4.02      1.05 o 
   2  -4  10        0.48        0.06      1.07 o 
   3  -4  10        1.69        1.23      1.41 o 
  -1  -3  10       34.78       33.43      2.94 o 
   0  -3  10       52.51       52.19      2.05 o 
   1  -3  10       53.65       55.16      2.14 o 
   2  -3  10        0.19        0.00      0.78 o 
   3  -3  10        2.53        2.64      1.41 o 
   4  -3  10       75.54       70.05      3.80 o 
  -2  -2  10       35.05       33.61      2.94 o 
  -1  -2  10       80.24       81.89      3.74 o 
   0  -2  10      188.61      175.99      5.28 o 
   1  -2  10        2.59        2.91      0.94 o 
   2  -2  10       51.43       52.04      2.85 o 
   3  -2  10       24.96       20.73      2.45 o 
   4  -2  10       51.25       52.02      3.19 o 
   5  -2  10       38.00       37.97      2.94 o 
  -2  -1  10        2.91        3.86      1.59 o 
  -1  -1  10       92.48       90.05      3.86 o 
   0  -1  10      108.20      105.02      3.99 o 
   1  -1  10       92.15       97.42      2.64 o 
   2  -1  10       19.26       19.53      2.98 o 
   3  -1  10      293.59      285.79      6.69 o 
   4  -1  10        3.92        1.29      1.41 o 
   5  -1  10       35.66       35.52      2.82 o 
  -2   0  10       17.54       19.63      2.33 o 
  -1   0  10      159.15      165.01      5.15 o 
   0   0  10       13.99       17.79      2.09 o 
   1   0  10      147.56      147.84      3.03 o 
   2   0  10       94.37       96.12      4.17 o 
   3   0  10       16.42       20.30      2.15 o 
   4   0  10      212.97      201.63      5.89 o 
   5   0  10       12.32       12.27      2.09 o 
  -2   1  10      109.47      115.38      4.48 o 
  -1   1  10       16.51       16.38      2.09 o 
   0   1  10      121.48      122.38      4.11 o 
   1   1  10        5.99        6.12      0.97 o 
   2   1  10      143.46      143.86      3.06 o 
   3   1  10       11.12       13.62      1.96 o 
   4   1  10       66.45       71.28      3.50 o 
   5   1  10       49.73       46.99      3.13 o 
  -2   2  10       49.57       52.39      2.30 o 
  -1   2  10       90.82       95.28      2.73 o 
   0   2  10       81.30       84.39      2.51 o 
   1   2  10       11.95       14.43      1.30 o 
   2   2  10       27.53       25.25      2.02 o 
   3   2  10      104.29      116.00      4.11 o 
   4   2  10       35.78       33.80      2.64 o 
   5   2  10       51.55       47.72      3.19 o 
  -2   3  10        4.28        3.43      1.47 o 
  -1   3  10       73.17       75.24      2.55 o 
   0   3  10       43.62       51.41      2.12 o 
   1   3  10       33.57       37.38      1.80 o 
   2   3  10        0.29        0.28      0.61 o 
   3   3  10        9.84       11.41      1.78 o 
   4   3  10       21.08       25.09      2.58 o 
   5   3  10       77.58       77.66      3.86 o 
  -1   4  10       45.88       45.38      2.19 o 
   0   4  10       30.21       33.06      2.94 o 
   1   4  10       17.93       21.04      2.27 o 
   2   4  10       27.65       33.87      3.96 o 
   3   4  10        3.84        5.68      1.06 o 
   4   4  10       68.66       62.14      3.44 o 
   5   4  10       25.60       26.62      2.76 o 
  -1   5  10       13.92       19.69      2.64 o 
   0   5  10       73.27       87.29      4.29 o 
   1   5  10       24.80       30.85      2.88 o 
   2   5  10       77.22       82.46      2.57 o 
   3   5  10       14.24       13.65      1.43 o 
   4   5  10       33.27       30.00      2.70 o 
   1   6  10       39.75       43.74      3.25 o 
   2   6  10        0.19        0.00      1.29 o 
   3   6  10      117.51      117.41      3.22 o 
   4   6  10        9.21       10.61      2.02 o 
   0  -3  11       13.72       16.62      2.27 o 
   1  -3  11       20.21       17.71      1.57 o 
   2  -3  11        7.36        6.75      2.61 o 
   3  -3  11       10.02        9.20      1.90 o 
  -1  -2  11       62.92       65.45      3.56 o 
   0  -2  11       12.36       12.45      2.09 o 
   1  -2  11       49.50       49.94      2.16 o 
   2  -2  11       73.79       73.83      3.10 o 
   3  -2  11       32.23       33.37      2.70 o 
   4  -2  11        0.34        1.47      1.35 o 
  -1  -1  11        5.12        6.07      1.84 o 
   0  -1  11       54.62       47.60      3.31 o 
   1  -1  11       76.23       75.17      2.47 o 
   2  -1  11       89.45       93.26      3.96 o 
   3  -1  11       19.64       23.98      2.58 o 
   4  -1  11       65.80       61.46      3.56 o 
  -1   0  11        8.74        8.96      1.96 o 
   0   0  11       84.52       83.24      3.93 o 
   1   0  11       83.32       84.22      3.80 o 
   2   0  11       64.34       65.02      4.26 o 
   3   0  11       18.18       16.90      1.58 o 
   4   0  11       32.67       27.48      2.76 o 
  -1   1  11       77.90       78.88      3.86 o 
   0   1  11       51.56       52.88      3.07 o 
   1   1  11       28.68       37.54      2.94 o 
   2   1  11        6.74        7.93      1.20 o 
   3   1  11      128.58      132.12      3.96 o 
   4   1  11        4.48        2.76      1.47 o 
   5   1  11       32.38       26.01      2.88 o 
  -1   2  11      134.52      145.75      4.97 o 
   0   2  11       35.09       40.24      2.88 o 
   1   2  11       48.15       52.69      3.07 o 
   2   2  11       17.67       21.26      1.61 o 
   3   2  11       14.68       22.70      2.39 o 
   4   2  11       42.95       46.86      3.13 o 
   5   2  11       27.95       30.67      2.94 o 
  -1   3  11        2.30        3.80      1.13 o 
   0   3  11       56.72       62.92      3.53 o 
   1   3  11       15.32       18.16      1.52 o 
   2   3  11      136.35      139.60      2.72 o 
   3   3  11        8.97       12.21      2.02 o 
   4   3  11       66.34       70.79      3.62 o 
   0   4  11       15.78       12.27      2.09 o 
   1   4  11       92.35       97.90      4.23 o 
   2   4  11       54.24       53.24      3.25 o 
   3   4  11       78.07       65.45      3.44 o 
   4   4  11        6.76        9.08      1.96 o 
   1   5  11       39.78       46.86      3.37 o 
   2   5  11       53.58       49.87      3.44 o 
   3   5  11      117.73      121.27      3.28 o 
   1  -1  12       26.83       26.68      2.88 o 
   2  -1  12       14.89       12.93      1.72 o 
   3  -1  12       25.31       28.22      2.82 o 
   1   0  12       18.06       16.32      2.33 o 
   2   0  12       32.15       36.76      2.08 o 
   3   0  12       47.28       49.46      2.23 o 
   0   1  12        8.64       11.78      2.09 o 
   1   1  12        6.45        4.17      1.66 o 
   2   1  12       53.98       54.35      3.37 o 
   3   1  12        5.24        6.68      1.26 o 
   1   2  12       28.82       29.69      2.70 o 
   2   2  12       83.08       90.66      3.99 o 
   3   2  12       20.41       21.24      2.33 o 
   1   3  12      133.81      148.63      4.85 o 
   2   3  12       38.16       38.92      2.04 o 
   3   3  12      104.50      104.89      4.23 o 
                                                 
